# Supplementary material for: Female Behaviour Drives Expression and Evolution of Gustatory Receptors in Butterflies
Source: PLoS Genet. 2013 Jul 11;9(7):e1003620. doi: 10.1371/journal.pgen.1003620 (PMC3732137; doi:10.1371/journal.pgen.1003620)
Supplement: Table S1 — Heliconius melpomene genome gustatory receptor annotations. Gene name, EnsemblMetazoa GeneID, amino acid sequence, nucleotide sequence, number of exons, top BLAST hit. (XLS) [file pgen.1003620.s002.xls]

## Sheet: Heliconius_Grs
Taxonomy	Gene Family	Gene Name	Hmel 1-1 Scaffold	GeneID	Chromosome	bp	Nucleotide sequence				Protein length	Protein sequence	No. Exons Annotated	orientation	Exonerate Boundaries	Intron Phase	Top hit	tBlastn Query-hit match identity (%)	E-value	Notes
Heliconius melpomene melpomene	gustatory receptor	HmGr1	HE671488	HMEL027039	Chromosome 18	1320	ATGATATGGCTGTTTTTCTGTTTAGTATGTTTGTTTTTCTATTTAGCTTACGATGCAAAGGATATCTATGGACCACAGATCACCGACAAAGACGGTGAGCTGTTGGACAAACATGACAGTTTCTACATCACTACTAAGAGTTTGCTCGTACTCTTCCAGATTATGGGAGTTATGCCAATCATGAGAGTGCCGAAACGTGCTCAAACATCTAAAAGAACAACTTACAACTGGATATCAAAAGCAACTTTATGGGCGTACTTAATTTGGAGTCTGGAAAGTATTATTGTTATACGAGTCGGCAGGGAACGTTTAGCCAATTTCCAACAGAATTCCAACAAGAGATTCGATGAAGTAGTCTACAATGTTATATTTTTAAGTATTCTTATTCCACATTTCTTA…				440	MIWLFFCLVCLFFYLAYDAKDIYGPQITDKDGELLDKHDSFYITTKSLLVLFQIMGVMPIMRVPKRAQTSKRTTYNWISKATLWAYLIWSLESIIVIRVGRERLANFQQNSNKRFDEVVYNVIFLSILIPHFLLPIASWRHGPEVAIFKNMWTHYQLKYLKITGTPIVFPNLYSLTWGLCIFSWALSFAVILSQNYLQDDFELWHSFAYYHIIAMLDGFCSLWYINCNAFGTASKGLATNLHKALEAEHPALKLAQYRHLWVDLSHMMQQLGRAYSNMYGIYCMVIFFTTTISLYGALSEILEHGISYKEMGLFVIVGYCMTLLFIICNEAYHATRKVGLEFQMRLLNVNLGSIDRSTQREVEMFLVAISKNPPIMNLDGFTNINRELFTANISYMSTY…	8	reverse	146370 - 141510	intron1-1, intron2-1, intron3-0, intron4-2, intron5-1, intron6-0, intron7-0	XM_001655100.1 Aedes aegypti Gustatory receptor 21a partial mRNA	0.7	0
Heliconius melpomene melpomene	gustatory receptor	HmGr2	HE671241	HMEL027027	Chromosome 12	1275	ATACCTGACCATTTGTTCGAAGAGCGTTTAAATTCCTCGTTATTGAGAAATGATATGAAACATATTCAATTAAATAGAGTAGTTTTTGAGAAAACACAGAAAGATTATGAAAGAGAGCAACGTAATTTATTATCATCTCAAGACGGTGACACCTGCGAGATCCACGATCAGTTTTACAGAGATCATAAATTATTGCTTGTTTTATTTCGAGCGCTTGCTGTCATGCCAATAACGCGTTCTCGCCCAGGTACAATTACATTCAGTTGGAAATCCCGAGCTACGGCTTACGCCATATGTTTCTACGTATTTACAACAATAATTGTACTAATCGTGGGTTATGAACGTATAATGATACTGCGTTCTATAAAAAAATTCGACGATTATATTTACTCTATACTT…				425	IPDHLFEERLNSSLLRNDMKHIQLNRVVFEKTQKDYEREQRNLLSSQDGDTCEIHDQFYRDHKLLLVLFRALAVMPITRSRPGTITFSWKSRATAYAICFYVFTTIIVLIVGYERIMILRSIKKFDDYIYSILFVAFLVPHFWIPFVGWGVAHQVAIYKTNWGKFQVRYYRVTGQNLQFPNLKKTIVIISFGCLLLAICFLLSLCALLDGFLLRHTAAYYHIITMINMNCALWYINCRGIRVASQSLSECFRRDVNIECTANLISSYRFLWLNLSEQLQLLGNAYARTYSTYCLFMYFNITIAVYGALSEIVDHGFGFSFKEMGLIVDTLYCSTLLFIFADCSHKSTLKVAAGVQDTLLSIDVLSVDRPTQKEVDHFIQAIEMNPAVVSLKGYAHVNRE…	9	forward	672399 - 679349	intron1-0, intron2-1, intron3-0, intron4-0, intron5-2, intron6-0, intron7-0, intron8-0	XM_001654789.1 Aedes aegypti Gustatory receptor 21a partial mRNA	0.66	0
Heliconius melpomene melpomene	gustatory receptor	HmGr3	HE671897	HMEL027057	N/A	1425	ATGTCTTTATTTACGAGCAACACTCTGTACCCAACGACTATCTCTATACCTAATGGCTTTACGCAAATGGCGGACAAATCGAAAAACAAGATAATATTTTTGGATGTCGCGCCAGCTCGTACTCCACATATGAAACCCATGTCCGGCAACTCGATAGCACCCTTACATGATAACTTTATAGCCCCACAAATTAATAGGGATATTATATATGAGAATATAAAACCAGTGTTCGCTTTACTTCGTATTATGGGAGTTCTGCCCCTAACGAGACCTTCTCCAGGAGTGAATCAGTTCCAAATTGCATCTCCTTCGATGTTATATTCTTTTATATTCTACGTTTGTCTTATTGGCTACATATCATACCTGACTTTGAACAAAGTTCAAATATTGCGTACAGCG…				475	MSLFTSNTLYPTTISIPNGFTQMADKSKNKIIFLDVAPARTPHMKPMSGNSIAPLHDNFIAPQINRDIIYENIKPVFALLRIMGVLPLTRPSPGVNQFQIASPSMLYSFIFYVCLIGYISYLTLNKVQILRTAEGKFEEAVIEYLFTVYLFPMLVVPILWYETGKIAGILNGWVDFEICYKKLSGRNLPINLYKKALAISVIIPILSTTSVVITHVTMVHFKLIQILPYIFLEILTYILGGYWYLLCETLSVCASILAEDFQQALRHIGPAGKVAEYRALWIRLSKLARNTGVANCYTFSFVNLYLFLIITLSIYGLLSQISEGFGIKDIGLAVTACCSIFLLFFICDEAHYASHNVRTNFQKKLLMVELSWMNTDAQTEVNMFLRATEMNPSQISLGG…	5	reverse	30087 - 33356	intron1-0, intron2-0, intron3-0, intron4-0	XM_001848637.1 Culex quinquefasciatus gustatory receptor 24, mRNA	0.6	0
Heliconius melpomene melpomene	gustatory receptor	HmGr4	HE667900	HMEL027003	Chromosome 6	1167	TTTCAGATATTCCTACCAACTATGACTAAAATATTCACAATCGCTCGTTGGTTTGGTATACCAACGTATGGAGGAAGAATTGCATTTATCTGGTCTTTGGTGCTGTTGGCCATGTTGATAATTATTGAAATTGGAGCTATATGGAAGTTGGTGCGACTTTTAACTGGACTTGCTGTGAATTCATCTGGAGGTCGTAACCTAACAGCTCGTTTATCTGGTTCAATCTTCTACGGGAATGCTCTACTGTCTTTGATACTATCCTGGAGAACTGTCAAGACCTGGCAGAGCCTGTCTTCGTACTGGTTGCAATCGGAGGTTCACAGTTTATACTTCGCCCCGGATGTCACTATACGGAGACGAGTCATATTTGTTTCTATTTTCGTAGCAGTTTGTGCTATT…				389	FQIFLPTMTKIFTIARWFGIPTYGGRIAFIWSLVLLAMLIIIEIGAIWKLVRLLTGLAVNSSGGRNLTARLSGSIFYGNALLSLILSWRTVKTWQSLSSYWLQSEVHSLYFAPDVTIRRRVIFVSIFVAVCAIVEHLLSMMSATGFDCPREEYFERYILSSHGFLLQPYEYTLWLAIPIFILSKSATILWNFQDLIIILVSMGLASRYHRMNSFVKLVVRYEKRDKSVKKAKLDFYYNVNIWRKIRRAYVKQSALVKKVDKELGPLVLLSNLNNLYFICLQLFLGIRQLDGTLINHIYYFYSLGWLLFRACSVVLAAADVNLHSKRALPFLYSCPSTYDNIEIKRLKNQLSHDDVVLSGMGFFSLDRQKLLEVAGAIVKYELILIQFDK	8	forward	101744 - 108848	intron1-1, intron2-1, intron3-1, intron4-0, intron5-2, intron6-0, intron7-0	AJ487480.1 Heliothis virescens partial mRNA for putative chemosensory receptor 5 (r1 gene)	0.46	8e-106
Heliconius melpomene melpomene	gustatory receptor	HmGr5	HE667900	HMEL027001	Chromosome 6	1176	ATGAAGCTTCCCGTGCTGATGGGACAAGTGTTTGGTCTGAATCCTGTTCTTGGAGTTACTGATACAGATTCCTCTAAGCTAAGATTTAAATATCTTTCTGGTCGCAGTATTTACACATACATAACAATATTTGGTCAAGTTGTTTTTCTAAACGGATTCTTTTTGCTGAAATATTTCAAGGACAGTGGAACGTCGGTGTCTTCTAATACCTCACTGGTATTCTACCTAACAAATACAACTACAACAATACTATTCCTTAGAATAGCTATAAAATGGCCTAAGCTGTGCCAACATATCTCTAGCACGGAGGCCACAGATCCCTTTGTGGATCCGAGGCTTGTGAGAAAATGTACGGTATCTTGCTTCGTAATTATGTTTTTGGCTATAGTGGAACACGGT…				413	MKLPVLMGQVFGLNPVLGVTDTDSSKLRFKYLSGRSIYTYITIFGQVVFLNGFFLLKYFKDSGTSVSSNTSLVFYLTNTTTTILFLRIAIKWPKLCQHISSTEATDPFVDPRLVRKCTVSCFVIMFLAIVEHGLSELSGFVTAADCNPDKIYETFIMHSFPWINHQFSYSPGLGALTQFLNIQCTFNWNFADLFVICISFYLTSRLEQINRKIAATKGKNVPAIFWRSVREDYNRVTNLVRRVDDVIGSIVFISFANNLFFICLQLLHTLADGIKAMPGCHFADERPLRGYEQPVYFTYSLIFLIVRSLAVCLIASGVHTASRNSVYTLYEVPSPAYCIEVQRFIEQINGQTVALSGLQYFKVKRGMVLAIAGTIVTYELVLLQFAGVTPTV	10	forward	78248 - 82245	intron1-2, intron2-1, intron3-1, intron4-0,intron5-0, intron6-2, intron7-2, intron8-0, intron9-0	AJ487476.1 Heliothis virescens partial mRNA for putative chemosensory receptor 1 (r1 gene)	0.47	1e-134
Heliconius melpomene melpomene	gustatory receptor	HmGr6	HE671377	HMEL027036		1323	ATGAAAATGAAATATATGAAAAATAAATACTTAGCCTTTTGGTTGCCTATTGAAAAAAATAAAATCGACGTAATTGGACAAAAAGCTGGGAAATATGTCGCCTCGTTTCAAGTGTGCTTGCGAGCGACTCTCGTGATTGGACAGATATTCTCACTTATTCCAGTGAATGGAGTGTGGAGTGAGAGAGCCTGTGATGTCAAATTCGTATGGTCGTCATGGAAGTGCACATACTCGTTCATATCGTTGTTCGGCCAAATTTTTATAACTTGTATGTGTGTTCATAAAGTTTTACACTCCGCGTCCTCGTTAAACGGGATAACACCAATCATCTTCTATTGTACTACATGTATAACGATGGTGTTATTTGTGAAAATAGCGAGACAATGGCCAGAACTAGTC…				441	MKMKYMKNKYLAFWLPIEKNKIDVIGQKAGKYVASFQVCLRATLVIGQIFSLIPVNGVWSERACDVKFVWSSWKCTYSFISLFGQIFITCMCVHKVLHSASSLNGITPIIFYCTTCITMVLFVKIARQWPELVKHIAKIEDLDPYHQKNMAYKCNATCFIVLSLALLEHILSLLSAVAGTLACHSNGLSYKKFVTHFYPWVFHFLPYSFWLGVLTQFLHVQSTFIWNFSDLFVICMSYYLTARLDHVNRKLLNAQGKYLPEVFWRTTREDYGRAVQLVRRVDEVISGIIFISFANNLFFICLQLFNTLEDGIKGQAECSNREKGKTNLLGGYEAALYFLFSLFYLIARSVAVSLIASQVNSASTVPAPVLYDVPSPVYCVEVQRFLDQVNGDKVALSGL…	11	forward	38870 - 47179	intron1-1, intron2-2, intron3-1, intron4-1, intron5-0, intron6-0, intron7-2, intron8-2, intron9-0, intron10-0	AJ487476.1 Heliothis virescens partial mRNA for putative chemosensory receptor 1 (r1 gene)	0.64	0
Heliconius melpomene melpomene	gustatory receptor	HmGr7	HE667900	HMEL027000	Chromosome 6	1188	TGCGAGCTGCACGCTTGCCTCCGTTTTGTTATGAGACTCTGTCGGTGGGCTGGAGTATTCCCGGTGGAGGGTTTGGACAAGAAATCTATAAGTCGATTAAGGTATATTTTTACTAGATTTAACCTAAGATCACCTTACGTAGTGTACCACGTCGCTACGTTGGTATGCCAGAGTGTTCTAACTTGCCTGAGCACGTACTACTTGTTCGTTACCGACTTGGATCTGCATAATTTAACAAATCTTCTGTTCTACTCTACAAGTTGGCTGTCATCCATGTTTTTACTAAAATTAGCAAGAAATTGGCCCAAACTGATGAAAAAAGCCAGGCATATAGAAGGATGTGTGGCCGCTATAAGAACGAAGAAGAATATTTACAGAAGAAACAATAGAGTTGCCAGT…				396	CELHACLRFVMRLCRWAGVFPVEGLDKKSISRLRYIFTRFNLRSPYVVYHVATLVCQSVLTCLSTYYLFVTDLDLHNLTNLLFYSTSWLSSMFLLKLARNWPKLMKKARHIEGCVAAIRTKKNIYRRNNRVASIIMILALFEHILSVIFKFKFAIKDYLASTSSGTHYYLEVIQVIFTRNAPYIFGITQYNEWKALLCELATIQATFLWNFTDAMTMCVSIYLISYFKDLNHVIETQEKQKIINWKEIRVYYSYLVELVKEVDSNMCYLILLSFFTNVFFICVQLFYLMKFPYDGPAHLLYYSYSFLFLFIRATVTSLVAANINTVACQSILILQNVSTSEYNADVQRFIRQIRYTTTALSGLYFYITRGMILTVIGTVIKYELVLLQFKLRSFEA	9	reverse	71696 - 65724	Intron1-2, intron2-1, intron3-1, intron4-0, intron5-0, intron6-2, intron7-0, intron8-0	XM_003401943.1 PREDICTED: Bombus terrestris putative gustatory receptor	0.31	1e-51
Heliconius melpomene melpomene	gustatory receptor	HmGr8	HE671377	HMEL027034		1203	ATGGGCAGCAAATATCCAAAACAAATTAAAGGTTTCTATGATTGTGTACGGAAAATATTGTATTCTTGCAGGTTGGCGGGATTTTTGCCCATTTCGGGTTTATTAAACAGCCATAGTGAATATTCTAGTAAATGTTTCAGATGCACGTGGTCTTCATATAATTTATATTACGCTTTTAGCTTACTATTTATGGTCGTAAGGCTGATTACTAAACTTAAAATTAACCAGAACCCTCAAGATCACTTTAAAGAATTAGACCAGTATCACCACAGGTTGTCTGTTCGATTCCCATCCGAGGAGTTTTTTCCTAACATTATTACGATAACGAGGCAAATCGCGTCGTTGAGTTCCGCCGCTTTCGGAATTCAGTGGATACTAGGGAGAACTGAATGCCTTAAC…				401	MGSKYPKQIKGFYDCVRKILYSCRLAGFLPISGLLNSHSEYSSKCFRCTWSSYNLYYAFSLLFMVVRLITKLKINQNPQDHFKELDQYHHRLSVRFPSEEFFPNIITITRQIASLSSAAFGIQWILGRTECLNIRFPGSFCLSCYVRLTKFQILNKYFINFQFSAKFLVKFVLNIRMFVLCSNDNDYSVKSFFMYKYKWFKEEMPFTYGIAFIVEVLYKIASIIFIPFCRHFGADGHFVPNLPFPKLQPADAIETKECCTKNKYTRWSDLQAHYTRLARLVKIIDDHVNPFIFLSFLSNLIFICKTIYDVIQLFLHYFSSDWISVLDTFTNITHLFITTTLVSGLTAHLHTLSRKPLDALHTIPDTAYNLEIKFYLAIIINNRMLKIIRHFTRGTFPNT…	8	reverse	21976 - 17230	intron1-2, intron2-1, intron3-2, intron4-1, intron5-1, intron6-2, intron7-0	NM_001130872.1 Bombyx mori gustatory receptor 8 (Gr8), mRNA gb|EU769119.1| Bombyx mori gustatory receptor 8	0.26	7e-14
Heliconius melpomene melpomene	gustatory receptor	HmGr9	HE670235	HMEL027009	Chromosome 2	1386	ATGAAATTCGGGCGAGTAGTGGAGTATCTTGACATTTATTTGTTTATATTTCCAGGTGCCGAATCTGGTAAAGTAGACGGCGATGCTGCCCCCGTACAGACGGAGGATTCCACTTCAGATGAGCGAGTCATGCACTGCGTTGTTGGAGGAGCTCATGCTTTTATACTTAAGATATCAAGTTTTTTTGGACTTGCACCACTACGCTTCGAGTCCAAAGGGAATGGTTTCACCGTCGGCATATCGAACGCTATGTGCATATACAGCTATATTCTTGTTACTATATTAGTAATATGCACAGTTTTTGGTCTGGTTGCTGAAATCAACGCGGGCGTGGAACTGTCAGTGAGAATGTCCTCAACTATGTCACAGTTTGTGTCGACTTGTGACGTGTTGGTGGTT…				462	MKFGRVVEYLDIYLFIFPGAESGKVDGDAAPVQTEDSTSDERVMHCVVGGAHAFILKISSFFGLAPLRFESKGNGFTVGISNAMCIYSYILVTILVICTVFGLVAEINAGVELSVRMSSTMSQFVSTCDVLVVVVTAGAGVYGAPKRMRNMLKFMESIASVDTSIGAHYSLVTERKLCAILVAILIFFTVLIADDFCFYALQAKKVERQWDIVTNYVGFYLLWYVVMILELQFAFTALSVRARFQAVNNALTLTAKHISVPVEKIKDPTPLNIFAIRVAAESRRCATNVSLLVDTLPGKEHAVIIRNAVSGEPKLVVPPCEAIRRLACLHGALCNVVHRIDNSYGLPLIVILISTLLHLIVTPYFLIMEIIVSTHRIHFLVLQFLWCATHIIRMFVVVE…	9	forward	81798 - 92404	intron1-0, intron2-1, intron3-0, intron4-1, intron5-1, intron6-1, intron7-1, intron8-1	AJ487479.1 Heliothis virescens partial mRNA for putative chemosensory receptor 4 (r1 gene)	0.75	0
Heliconius melpomene melpomene	gustatory receptor	HmGr10	HE670771	HMEL027012	Chromosome 2	1116	ATGTCATCAAAAGTAACGCAGTGTCTCGTAGATGAAGCAATCCTTTCAGTGATGCAAATATCTCGATGGTTTGGCGTAGCTCCGGTGCGATTTACGAGATCTCATATTACTCGTACAACGCTAATGTACATTTCACGTGCATTCGTCATCTATGGAATGATTTTCATCGCTATCATCGATATTTTAACAACCTGGACTATGTATTTAGATATAATGAAATCTATTCCATTTTTAAACAAACCAAATCTACTAGCGGGGAGATATTTAGCTTTAAGAATATGTAATTTTTTTATAAGTACGAGTTTAGTTACCTACGGTGTTATCAAAGGAACAAAAAGAACAAAGTGCTTTATATACTGTGTTGAGTCACTGGGAAAGATAAAGACTAGCCTTAGCAAC…				372	MSSKVTQCLVDEAILSVMQISRWFGVAPVRFTRSHITRTTLMYISRAFVIYGMIFIAIIDILTTWTMYLDIMKSIPFLNKPNLLAGRYLALRICNFFISTSLVTYGVIKGTKRTKCFIYCVESLGKIKTSLSNNQENIAKWKIFVLTITLLLSTWTLKAIDLWIYYESTQIDLRFLLLSILIMMEMQFVVIAMSIKSGFQAINKCLQNVICKYAFMTMQAKRQKLAETVQDISQSYVGVCDVLREFNNSESTITFLQLATQTLHMIITFFNLVRTVHSQKQEVIWKQDELTIQCIWLFYHTLRMIVLVEPCCRTVQEAAKTRLLLGKLMCHVTSEADPLHDEVECFYNCILLNEVSYTAFGIFSLGRPLISK	6	forward	218819 - 223034		JX970522.1 Helicoverpa armigera gustatory receptor (GR9) mRNA, complete cds	0.22	1e-17
Heliconius melpomene melpomene	gustatory receptor	HmGr11	HE671947	HMEL027060	Chromosome 9	1101	ATGACGTCCATTTATATTTACAAAGAAAAATTGAGGCCATCGAATAAATTAATCAAAGTAATTTCTATAATACGAGTTGTCTTTGGCATGTACTCGGAAGTATGCAAAAATTTCTACATTTCAACCTTAATAAAGTTATACTCTGTTATTTCCATAATATGTTTAATATACTACGGAAGAGATATTCTATCAATCCAAGAATTAACAGATTACAGCGTAACTAGTCTTCTATCAATATTGAGTAAAAATCAACATTTTTCAATGTATGTATCAAAAATTAATGTAATTGATGATGAATTGGACTTTAAAGGAGATTTCATGGAGGGTCATATTTCATTTTACGTTTTCTTTGGATTAATGATTATAAAATATTCTACAATGGCAGCTTATGTGACTAAA…				367	MTSIYIYKEKLRPSNKLIKVISIIRVVFGMYSEVCKNFYISTLIKLYSVISIICLIYYGRDILSIQELTDYSVTSLLSILSKNQHFSMYVSKINVIDDELDFKGDFMEGHISFYVFFGLMIIKYSTMAAYVTKVPFPIPLKMHVVILYSSTSLSISHFPGIIIFEMLWHRIKFLRKTMKYTLVSFRVRDKRLIEHNLKKIVYYLKMYSKLRNNLHDAGVAPKILVIFSIFLKMHLYFIRIANEYVIYLFFQNLIFIVIYELVLIALTFLPSLYCECIRIDLEKIRCFLSKKIFQTSEILYLNCFCISDEHTSNSLYDALKFLQLRPFKYTIFRFMSVDMSMFVTFVSVTTSYIIVLIQFVNISNYIN	3	forward	10382 - 12383	intron1-1, intron2-1	BK006603.1 TPA_inf: Bombyx mori gustatory receptor 27 (Gr27) gene, complete cds	0.37	0.004
Heliconius melpomene melpomene	gustatory receptor	HmGr12	HE671947	HMEL027059	Chromosome 9	1158	ATGTGTTTAGAAATATTGGTTGCAATACAAAAGACAGTAAATAGCTGTTACTCGGAACTAGTTAACCCAAATGTAGTGACTATTCTAAAAAAACAAAAAATGCCTTACTTTAACAAAAATATCTCTATTAATATTATTATGTATTTTCGTTTATTAGTCGGCTTATATTCTGATATATTTCACAGAAAAAAGTTTTTAAATTTCATTAGTAAAGCCTATTGCGTTTTCTTATCATTTATTTGTACTATTAACTGTATATACTTAATTAAAAAATTTAAAGATGATAATTCAATAACAGTCTATTATTCATTCATTTACAAATTAATTATTTTCAATTTGGTAACTTTAATATCTATTTTAAGTTGCGGTTCAGATTTATTGAAATTTTTAAGCGAAATA…				386	MCLEILVAIQKTVNSCYSELVNPNVVTILKKQKMPYFNKNISINIIMYFRLLVGLYSDIFHRKKFLNFISKAYCVFLSFICTINCIYLIKKFKDDNSITVYYSFIYKLIIFNLVTLISILSCGSDLLKFLSEINAIPYTYNGKSQKFETLISLCMFVVILAFNVLRGGIAIMVYGFEGFPVFCTGFILFVNISLSHITLVIMFEVTLSRMKALRKIIENNINFSHLSSNSQMSIQSVKLKMYLQTYKRLIENNNKYFGVLLSLPSFFFYMISTAIDVLNRNPQADSIYITDAILHISYPCTSAVLAELAIAEVDKIKRHIKKQLLKCSNATFKNKLYDGIVFLEFKLLKYSVLRAFCVNITLPLTLISLSTTYTIIAIQFNHLFYY	4	forward	4014 - 6290	intron1-0, intron2-0, intron3-1	BK006606.1 TPA_inf: Bombyx mori gustatory receptor 33 (Gr33)	0.27	1.1
Heliconius melpomene melpomene	gustatory receptor	HmGr13	HE672041	HMEL027068	Chromosome 2	1095	ATGTGTTGTCGAAGAGTTATGACATCAAAAATATCGAGGAGTCCATCAATTAGTGCACGAAAATATGCTTTTATATATATAGTTATGTGGTTCCGTCTGTTCGTTGGAGTATACTCTAAGCTTTACGACAACATTATATTTAGCGTTATATCAAGATTCTACTGTATTGGTTGTGTTTTAATAGCTTTACATAAACATATACAACTATGGGATTTTTTGGTTAAAAGGAATTACATACTTTTGGCCGCTCAAAAGTTAACTGTTTATATAACAATTGTCGTAGTATCAATGGCAAGCGACGGTGAACACTTTAATATATGTCTCAATGAATTAGAAAACATTGATCCCTTAACTCTTCTCCATTTGGATAATAATCTAATAATTTCTAGATTTATTTTT…				365	MCCRRVMTSKISRSPSISARKYAFIYIVMWFRLFVGVYSKLYDNIIFSVISRFYCIGCVLIALHKHIQLWDFLVKRNYILLAAQKLTVYITIVVVSMASDGEHFNICLNELENIDPLTLLHLDNNLIISRFIFVLIVSLGIYRIWFLMFFRSFFTLHDVYIESIVLMGIYSSHMSRILMFDMIWSRLRCLSLTMESNILFYGNVKNYIEIKKMKIEQYLLIYKRILVTMNNIGTATKILILVSLPHLLVTVFTIVLDNVKYSNHKTDSLYIFDGIMSITLPCFPALLVELANIEVDKIKFKLITELKQFTSESLQSKIVDALKYLEVRPPKYTVWRTIDVDISLPISIISIATTYTIVLVQYLTA	4	reverse	40191 - 37001	intron1-2, intron2-1	BK006606.1 TPA_inf: Bombyx mori gustatory receptor 33 (Gr33) gene, complete cds	0.25	0.043
Heliconius melpomene melpomene	gustatory receptor	HmGr14	HE671444	HMEL027037	Chromosome 9	1062	ATGGCCGTAACTATAGAAAAAACGGTTTCTCACAAGTATTCTGCTTTTACAAAGATAATTATACAAGTCCAATTATTTTTGGGATTATATATAAATTTATATAATAATTATATACTTAACATTGCAACAATTATCTATTGTGTTATATTTAATCTTTTAGATTGCTTTCGTTTTTATTATTATTTCTGTTATACGAACCTAATACCTTCAGAATATAGTGATTATACCTTTTTCATTACCTTATTCAAGCTATTTTACTGTCTTGTCTCAGCTGTACTCTCCGTATTTAGTAATGGAGAGAATTTAAACATATTTCTAGGCAGCATGAACTCCATTAGTTACATTTGTTCATTAGAACGACAAAAATATGAATCAGTTATAAGTTTTTGCGTATTCAGT…				354	MAVTIEKTVSHKYSAFTKIIIQVQLFLGLYINLYNNYILNIATIIYCVIFNLLDCFRFYYYFCYTNLIPSEYSDYTFFITLFKLFYCLVSAVLSVFSNGENLNIFLGSMNSISYICSLERQKYESVISFCVFSAMVVRNLLQFLYYIIFREEKFLYYLGKFCLTIQANVSNMKNIIMFEHLWNKLKSLREMISKKIDFTNEAVIDMNIRKLEEFTHIYDNILDSMEYIGNATKVLILMNLSSYFLYIYYFVILLKTQFYNPHLITLYSTTLVPAVLVEMGKEEIDKIEYFLKEQLIHVRYSPTKDRIIDILKYLELRPYKYSVWRLIYMDISLPLFIISACTSYTIIVVQFLQM	4	reverse	8276 - 4829	intron1-0, intron2-0, intron3-1	BK006605.1 TPA_inf: Bombyx mori gustatory receptor 30 (Gr30)	0.39	0.041	frameshift
Heliconius melpomene melpomene	gustatory receptor	HmGr15	HE670201	HMEL027006	Chromosome 7	1194	ATGTTCATTGCTACAATGACAGACACTAAGAGCAAATCTGCATCCAACGTTAAGTATTCTACTTCTATTAAAATAATCGTATACGGCCAACTTTTCTTGGGACAATATACTGATTTCAGTAGTAATAATGTAATCAAAACTGTTATGATGTCTTATTGCATTCTCTTTAATCTATTGTCTTGTTTTCGCTGTTACTATTATTTCACTTATACAGAAATTATGTCACCGAATGTGTTTGACTCTGTCGCTGTAATGACACTATTTAAGCTTTTCTACTGCATCACAACATCTTTAATCTTTCTATTGGGCAAGGGTAAAAATTTCAACAAATTTTTAAATACCATAAATTTAACTGATCCTAATTGTTTATTGCAACAACAAGATTATATGTCAATAATA…				398	MFIATMTDTKSKSASNVKYSTSIKIIVYGQLFLGQYTDFSSNNVIKTVMMSYCILFNLLSCFRCYYYFTYTEIMSPNVFDSVAVMTLFKLFYCITTSLIFLLGKGKNFNKFLNTINLTDPNCLLQQQDYMSIISLCAFSVMVIRSTVQFLYYSISEGHDFLFFFAMSLLSLQLNLTNLKRIIVFEHLWCKFKSLRKTILKDLDFAPNADDAVMELNIKKLEDFINIYEKIIDSMRYVGHATKFLVRPNYLYVKFSVFFCNRIKLHLIIFVLNFQILIGLPSFFLYIYYFIIKLTTQIYTSRTKAIVADFTILYLVTLVTAVLVELGNAEIDKIKTFLRAQLIHITYSPARNRVIDALKYLELRPYKYSIWRIFYLDISLPMFIISACTSYTIIVIQFL	3	reverse	24325 - 22476	intron1-0, intron2-1	BK006606.1 TPA_inf: Bombyx mori gustatory receptor 33 (Gr33)	0.24	0.007
Heliconius melpomene melpomene	gustatory receptor	HmGr16	HE670771	HMEL027014	Chromosome 2	1089	ATGGCATCACAACTAAGAAGATGTATTGTAGATGAAACAGTTCTTTTTGTAATGAGAATATCTCGATGGTTTGGACTTGCTCCGGTGCGTTTCACGAAATGTCGTGACAAAACATTTATGTATATTTCACGCACTTTCTTTATCTACGGACTGATTTTAATCGTTGTCTTCGATTTTTTAACAATTGTTGCAATGTACTTGAATATTAACTCAAGTATTACAGAAAAACATAAAATAAATAAAACAGAACATACAAATTTGTTTTTAAGAATATGCGATGTTTTGGTGTACATTGTCTTAGGTAGCGTCGGTGTTATTGGTGCTACAAGAAAAATGAAAAAATCGATGTATTGTATTGAGACAGTGCGAAAGATAAAAAGTAGCATCATTGGTAATTAT…				363	MASQLRRCIVDETVLFVMRISRWFGLAPVRFTKCRDKTFMYISRTFFIYGLILIVVFDFLTIVAMYLNINSSITEKHKINKTEHTNLFLRICDVLVYIVLGSVGVIGATRKMKKSMYCIETVRKIKSSIIGNYQVNALKWKIYSLTILSLFGSWIMQTVDMWGYDVFTDLEANMILLSLTILIMMELQFVAIALYLKLGFQAVNECLRNVIFVKKRLALSQKVSEISQSYFGVCDVLREFYDSESTTLFIQFTNLTLHIVINIFNLVKIIHANDILKPDLLSLQCAWFVYHVLKMILFVEPCCRTEEEVANTRILVGKLMCYVTNEADPLYQETEAFYNHILLNDVSYKVFGVFLLGKPLISK	6	reverse	243240 - 238428		AJ487479.1 Heliothis virescens partial mRNA for putative chemosensory receptor 4 (r1 gene)	0.25	8e-20
Heliconius melpomene melpomene	gustatory receptor	HmGr17	HE671576	HMEL027045	Chromosome 8	1068	ATGGCTCGTTACGGAGGCGACTTGGTCGGTATTAACTTTATTTTAAAACTGCGCTTGCTTTTTGGGTTTTATTATAATTTTTATGAAAATATCTGGCTGAAGTACGCTATCAAGGCATTGTTAGTAGCTATCAGCGTACAGTATGTTTATATTGCAAATATTGATAAAATAACAACATTTAACGACATAAGCGAAATATCAAGACTAGTGGAGTATGTTATTTATATAACATGTTCGCTACAAACAGAAGAGGAATATCTAATCAACTATTTATCGATTGACACAATAATAGATGAGAAAAGTTATTCGAGAAATACTCGCACAAATATTGTGAAATTTTTAATATGCTACATTGTATTACTTGTATTTGTTTGTTCGTTATTATATATAACTTTGATG…				348	MARYGGDLVGINFILKLRLLFGFYYNFYENIWLKYAIKALLVAISVQYVYIANIDKITTFNDISEISRLVEYVIYITCSLQTEEEYLINYLSIDTIIDEKSYSRNTRTNIVKFLICYIVLLVFVCSLLYITLMQIGAYASIDNGFTVLYLVLIRFGTEMGRVPILMVFILLYFRIKIFCTKLRKDLLNNATAVFDWKKYVKIYIKILDTLEKTDWPIKFMVSIYSNIEYLIFYLFNQQEFRFDLKTINIFLELLYKYAVLFYPSVIMEMITDQLDALKIEIADKMITCTCERRRSNLRELLKYFREHPMKYCICRAFQVYSRLPLGYLSLAATYLVCLLQFTHVLQKT	3	forward	89611 - 91935		EU769123.1 Bombyx mori gustatory receptor 47 (Gr47) mRNA, partial cds	0.26	2e-17
Heliconius melpomene melpomene	gustatory receptor	HmGr18	HE671576	HMEL027044	Chromosome 8	1038	ATGGCTCGTTGCGGAGACGACTTGGTCGGTATTAACTTTATTTTAAAACTGCGCATGGTTTTTGGATTTTATTATAATTTTTATGAAAATATCTGGATAAAGTACGCCATTAAGGCATTGTTAGTAGCTATCAGCGTACAGTATGTATATATTGCAACTATTGGTAGAATAATATCATTCGACGACATAAGCGAAATATCAAGAATAGTGGAGTATGTTATTTATATAATATGTTCGCTACAAACAGAAGAGGAATATCTAATCAACTATTTATCGATTGACGAAATAATAGAAGACAAAAATTATTCAAAAAATACTCGAAAAAATGTAGCGAAATTTTTATTATGCTACATTGTATCATTTACAATTATTTGTTCGTTATTCTATGTGATTTGGACG…				346	MARCGDDLVGINFILKLRMVFGFYYNFYENIWIKYAIKALLVAISVQYVYIATIGRIISFDDISEISRIVEYVIYIICSLQTEEEYLINYLSIDEIIEDKNYSKNTRKNVAKFLLCYIVSFTIICSLFYVIWTQPGMKESIDNKFTLLYMILIRLGTEVGRIPIVVVFSLLYFRVKIFCTKLRKEILNNATAVLDWKEYVKIYIKILDTLGKTDWPIKFMLIFNLFNQQELQFDLKTIHILGYLVYKYAVLFYPSVMMEMITDQLDALKIHIADRMITCTSNIYLISDERRRSNMRELLKYFREHPMKYYIYRAFQVYSRLPLGYLSLAATYLVCLLQFTHVLQKT	3	forward	78384 - 82256		EU769123.1 Bombyx mori gustatory receptor 47 (Gr47) mRNA, partial cds	0.25	2e-15
Heliconius melpomene melpomene	gustatory receptor	HmGr19	sch7180001250514	HMEL027071	?	1209	ATGAGGGTGTCTATTCCAAAAAAATCTAAACTCGATGTGTTATCCACATACGGTTCATTAAACACCATTCTCAGAATATTTAACCTTTCTTGCGTTTATCGTGATAGAACTAATTTGAAGTGGTCGTGGCCGATTTGGAAAATTTCTCTAATCATGACTCTAGTGATTGCTGTCAACAGTTTAACTGTATACATAAAAATTGAAAATTTCAATACCGATTCCCCAAGTCAAATTTTTAAAGAAGTCTTACTAATAGTTTATTTAATTGGTTATCAGCAATATATAATAGACATATGCTTAGTTTACAAATTTGGAAGGCAGCAATATATTGACTATTTAAAGCAATATGAAGAGTTTGATAATATTCTGGGTACGTACTATTATAGGGAGGTGAAGACT…				403	MRVSIPKKSKLDVLSTYGSLNTILRIFNLSCVYRDRTNLKWSWPIWKISLIMTLVIAVNSLTVYIKIENFNTDSPSQIFKEVLLIVYLIGYQQYIIDICLVYKFGRQQYIDYLKQYEEFDNILGTYYYREVKTSIRNLCYFFIAISIITETTDYIAWSVYYDSTIPAIYMIEYVYIIVKMLSILDMISNYTQMWYRLEALADTLEDYFFHCENRWGIGKDLTNLKKSTIKHLDCLKSVRFNRMNIVMDLPRLYLLLIEQCDYLNTKHGIRVRFMFSFVMFINFLYKSTGPNTKIDIPENAGIIPIISTIIRIISCSMVLVTGMYRCEQSYRQNERIVRLIDHLILLKRIPYEVRESSKELKNLLLTRAVRYHAMNFYQLEYATLVSISSVVVTYTIILM…	3	forward	26276 - 29401	intron1-0, intron2-1	BK006615.1 TPA_inf: Bombyx mori gustatory receptor 63 (Gr63) gene, complete cds	0.27	3e-16
Heliconius melpomene melpomene	gustatory receptor	HmGr20	sch7180001250514	HMEL027072	?	1219	ATGAAAGTTTCTATACCAAAAAAATCTAAACTCGACGTCTTATCCACATTTGAATCGTTGAACACAGTTCTCAGAATATTTAACCTTTCTTGCATTTCTCGTGATGGAACTAATTTGAAGTGGTCATGGCCGATTTGGAGAATTTCCCTCATCATGACCTTGGTGGTTGTTCTCAATGGTTTCGCTGTATACATCAAAATCCAGAGTTTCAATACCGCCTCCACAACTCATATTTTCAAGGATTTTATACAAATAATTTATTTAATTGGCTATCAGCAATACATAATAGATATGAGCCTGGTATACAAGTTTGGGAGACAGCAGTACGTTGATTATTTGAAGCTATATGAACAATTTGACAACATGCTCGGTACTTGCTATTATAAGAAGCTGAAGATT…				406	MKVSIPKKSKLDVLSTFESLNTVLRIFNLSCISRDGTNLKWSWPIWRISLIMTLVVVLNGFAVYIKIQSFNTASTTHIFKDFIQIIYLIGYQQYIIDMSLVYKFGRQQYVDYLKLYEQFDNMLGTCYYKKLKISIRNLCYSFTAIGIISVVADYIGWSVSVGTIIPTIYMIDYLYVIIKMLSVLDMTSNYTQMWYRLKAVADTLEDYYFRCENMPGIVRDLTNLRLSKRIQLECFKSTRFNRMDVVMDLPRLYLLLIEQSEYLNMKHGLRIIVSSFTLLLDMVMMTNLLIRLAMGTLDIPLRNTGNIPIISTAVRIISCSLIIVTGVYRCEQSYRQNERILRLIDHLLLLKRIPYEVREKLKELKNLLLTRAVRYHALNFYKLEYSTLVSLSSVIVTYT…	4	forward	32168 - 34151	intron1-0, intron2-1	BK006615.1 TPA_inf: Bombyx mori gustatory receptor 63 (Gr63) gene, complete cds	0.26	4e-13
Heliconius melpomene melpomene	gustatory receptor	HmGr21	sch7180001244685	HMEL027070	?	1209	ATGACAATACAGCAAACGCCATTGTTCATTCGCAACATGAAGGTCTACGATATTAAAAACAGTAAGCCCAATGAAGCTTATTCTGCTATATCTGGACTAAATAATTTCTTATCCTTGTTTGGTCTGTCCCGAATTTATAAGGACAAAGGAATATTACAGTACAACAGTTCCTTATATAAAATATGTATATTAATAGTACTTTTGTTCATAGCAAACATGTATACGGTTTATGACAAGATTCAAAATTCTGGAAGTGTTAAGATCGATTTTGATGAAATTTATCAAATGGCCTTCTTGCTTGGTTATTTACAATATATTATAGATATAATCTTCGTCTATAGATACGGTAGACAACCAGCGGTTATGTATTTCGTTACTTACGACCACATTGATAGAATC…				403	MTIQQTPLFIRNMKVYDIKNSKPNEAYSAISGLNNFLSLFGLSRIYKDKGILQYNSSLYKICILIVLLFIANMYTVYDKIQNSGSVKIDFDEIYQMAFLLGYLQYIIDIIFVYRYGRQPAVMYFVTYDHIDRIIGMTYYKNIRKDFRNICIFFITILSVSLIAEYLAYAMSFGWTVSLLHLMDYVYHGIRMLGTLDVTLNIVQVIYRLRTIGDLLENYYSTDIDVDVFKNIGNKIWTTDEGKKISNLKFLSYNKQNIVLWLSRCYLFLNEQTEYINMMYGFRIIFNCTLYLIDMVFLINMIIRYIMVVSTLMRAIIESLVLVCGVYHAEATYREVDRIVSTVDRLVINKLTNIQESLKDLKSLILSRPIIYHALKFYRLDYTTMVSMAATIVTYTIILL…	4	forward	1412 - 3248	intron1-0, intron2-1, intron3-1	BK006615.1 TPA_inf: Bombyx mori gustatory receptor 63 (Gr63) gene, complete cds	0.44	7e-23
Heliconius melpomene melpomene	gustatory receptor	HmGr22	HE671488	HMEL027043	Chromosome 18	1218	ATGGTTGAAGATTGCAGAAACATAAAAACTGAACATGAAGATATGAAGATGATGCTTAATTCTTTTGGAGTTGTGTTTAAATTAGAAAATTGTTTCGGAATGTTCAGATATCGCGTAAATAATGGCAAATTGGTACCCATTAATAAAATGTTTAAGGTATACCCGGTGGTCATAGCGTGTACTTGCCTAATTCTCTACCTATGTTTTATTTTTAAAGATTTCATAACAATAATGAACCAGGTCGACTTAGGTTTTATTACAATATTTGGGAATGTAATGTTTATAATGACGCCTGTTATACAATATGTCACGTCAATTATAATATTCTTAAAACAAAGTAAAAACAACGTTCGCCTCTTCAAGACTATTGCTAAGGTGGACCACATTTTAAACATCTCT…				406	MVEDCRNIKTEHEDMKMMLNSFGVVFKLENCFGMFRYRVNNGKLVPINKMFKVYPVVIACTCLILYLCFIFKDFITIMNQVDLGFITIFGNVMFIMTPVIQYVTSIIIFLKQSKNNVRLFKTIAKVDHILNISNDKRFFKSICSGIRFDICIFTIIYTLTFVSYLITENVFFVYQIFLVVIDAQRRVEAFVIYIFIKILSYRLNVLNNYIHNFVILRNKEPFSVNNKKKKKFLELNTNYIGNMSPENNRIQQLSAAYHQIGEATSLMNEIFDAQILISLTSSFTYTIFLIWSSMYEFRYSELGYSFFATAIQTLFEIYLIGAIAYICEVMILKRNKTEVLVNEIVMDYDIPKRMRLHAKNFMELIEVWSLQVITYNLYVIDIKLMLKFISISTTYIIVL…	1	forward	472123 - 473341	1 exon	BK006609.1 TPA_inf: Bombyx mori gustatory receptor 53 (Gr53)	0.29	1e-44
Heliconius melpomene melpomene	gustatory receptor	HmGr23	HE670235	HMEL027008	Chromosome 2	1164	ATGCTTAATTCTTTTGGACTGATACTTAAATTAGAAAGTTGCTACGGAATATTCAGATATCGTGTAAATAAAGGTGAATTGGTACCTATTAATAAAATGTTTAAGCTATACCCAGTTGTGATAGCTGGTACTTACGTTATCCTCTACCTATATTTTCTTGTGAAACATTGGATAACTGTAATTGATCACGTCGATTTAGATTTTATTGCAAGTATAACAGGTGAGATTGCTATAATAGTGACTGTTGTACAATATGTCATATCAATTATAATATTCTTGAAACAAAGTAAAAAGAACGTTCGCCTCTTTAAGACTATCGCAAGTGTGGACCGTATTTTAAACATCTCTAATGACAAATGCTTTTTCAAGACCATTCAAAATCGCGTACGATTAGATTTT…				388	MLNSFGLILKLESCYGIFRYRVNKGELVPINKMFKLYPVVIAGTYVILYLYFLVKHWITVIDHVDLDFIASITGEIAIIVTVVQYVISIIIFLKQSKKNVRLFKTIASVDRILNISNDKCFFKTIQNRVRLDFCIFMIIYMLTWVFNIIREKEFLIHHIFVIAIDFQRHIETFAVYIFIKILSYRLDVLNHYIHNFINRENTKPFSVNHKKKHSFLKLNINYIGNISAENNRLQQLAAAYQKIGEATSLINEVFNIQILISLTSSFTNTIGIIWTSIYYYRKSHLGYNIFGIAISTAFEILLIGALSYICEVLILKRNNTEALVNEIVMDYDIPKRMRVQAKTFMEILEVWPLQVNTYDLFVIDIKFMLTFISMSTTYVIVVTQMSHL	1	forward	29006 - 30170	1 exon	BK006609.1 TPA_inf: Bombyx mori gustatory receptor 53 (Gr53)	0.34	2e-56
Heliconius melpomene melpomene	gustatory receptor	HmGr24	HE671488	HMEL027042	Chromosome 18	1209	ATGTCAAACATTCAAAGAAAGCGAAATAAAATTATTGGGGCAGATAGGATTCTAAAGTCCATAAGCCCTGTGATGAAATTGGAAAATATATATGGACTGTTCAGATACCGTTTATTGGATGGAAAATTGATTCCAATTAGTACAGCCTTTAAGATTTATGGCATTATAATCATGTGTATTTTTGTAATACCGTTCGTTTCCCTATTTATCTATTATACATTACAAATCAAGGATTTGAACACAGAAGTGGTGATCAATTTGGCGAAGGACGTATCTATTCTTATAATGGCCATCCAGTACGTTGTGTCAATGATTATATTTATCGGATCAAGTGAAAGAAATATTCGTCTTATAAAAGTACTCGCAAAAATAGATAACACACTGCAAGTGCATAATAGT…				403	MSNIQRKRNKIIGADRILKSISPVMKLENIYGLFRYRLLDGKLIPISTAFKIYGIIIMCIFVIPFVSLFIYYTLQIKDLNTEVVINLAKDVSILIMAIQYVVSMIIFIGSSERNIRLIKVLAKIDNTLQVHNSIFFKRSRKHVQLLMLIFVVLYGLSSVPQFAEESTMIIYHIFVTAIDIERHMEIFVLCIFVKILMDRLDVLNKYLLTFLKLKQNNHSVLSLYNKKHEDFRTSPNYIGKPSEGNFKIRRLAAAFDEIGEVKSLINEIFDFQIFMSLLSTFVFVIIMIWSSIYYFHSYNNSEIIDISSQCAFEILSIGFMCYTCEAMNLKRNKTKILVNEIIMDYELPKSMRIQAKAFMELIQVTPLNICTYDMFSIDVKLMLKFISISTTYIIVVIQI…	1	forward	464273 - 465482	1 exon	BK006609.1 TPA_inf: Bombyx mori gustatory receptor 53 (Gr53)	0.33	4e-62
Heliconius melpomene melpomene	gustatory receptor	HmGr25	HE671488	HMEL027041	Chromosome 18	1221	ATGTTTCATTCAGGTAAAAGTTTAATAAAACCGAAAATAAAGTTAAATGATAAGACTCACCTTATTGCGTATTCCATAAGTCCAACAATTATAATAGAAAATTTATATGGAATATTTAGATATCGTATAGTTAACGGGCAAGTGACTACGATAAATAAATTTATGAAGCTGTACGCCATCTTTATGATTTTTCTTTTTGTTATACCATATGGAGTGTGGTTTACTTATTTTATACAATTTGAAGAATCTACTGGAGTTGAAAGAATGACGGAAATAACCGAAGAAATTCCTGTTATTTTGATGTTAGTTAAGCACATTCTTACTATGATAATATTCGTATATATTAATATGAAAAATGTTAAATTATTTAAAACGTTTGAAAAAATTGATTGTTATTTA…				407	MFHSGKSLIKPKIKLNDKTHLIAYSISPTIIIENLYGIFRYRIVNGQVTTINKFMKLYAIFMIFLFVIPYGVWFTYFIQFEESTGVERMTEITEEIPVILMLVKHILTMIIFVYINMKNVKLFKTFEKIDCYLNISKNREFHGKIRAHLQITLIIFLLTYALSCVYDFIKDDAFIPYEILHVAIDFECHLEVFAFYTYVKILVERIVVVNLYLSNLVKAKKNMNKLPKISKPNAFDNDFIFIGAISSKNNKLTTLAAAYDAIGEAGKLINEVFNFQIFLTLVYTFVFVIMSIWISVYSIRSGISVSIYSDIIECIEELIPIVLMCYICELLYAKRNLTKILINELIMNYELPKSIRIQAKSFMELVNVWPLEVVAYEMFCLNIKLLVSFISVLTTYLIV…	1	forward	461587 - 462808	1 exon	BK006609.1 TPA_inf: Bombyx mori gustatory receptor 53 (Gr53)	0.34	6e-65
Heliconius melpomene melpomene	gustatory receptor	HmGr26	HE671326			1194	ATGATACATGTAAAAAATCAAATAATTAAATCGATTGATTTTCTGCTAAAAATGGAAAATTGCTGTGGAATATTTCGATTTCGAAAAGTAAATGGCCACTTGGTACCAATAGGAAGAAAATTGATTGCTTTTATGCTTATACCAAGATATTTAATTATAATAGCATATATTATCTCACTTTGCATGGATGATTCACTGGAAATTAAGAGATTAAGATTTGATATAGAAACAATTTCAAATTTTGTCCATGAAACTTTGAACATTGTGTTACTAACAGAAGGTGCGTTTTCAATAATGACGTTCGTATGTTTTCTACAAAAGAATAGCCATTTTGTTAATAAACTATCCCATATAGATTTAACTCTAAATATTTTTGGAAACCCGACATTTTATAGCAAA…				398	MIHVKNQIIKSIDFLLKMENCCGIFRFRKVNGHLVPIGRKLIAFMLIPRYLIIIAYIISLCMDDSLEIKRLRFDIETISNFVHETLNIVLLTEGAFSIMTFVCFLQKNSHFVNKLSHIDLTLNIFGNPTFYSKARKYNRSFLFIYLTLYILTYIFYFVLEDDFITTFEILLLFIDCGCHFNTCAFYLYIKMLIDRLDILNKHLTNIIYFELANSFDFIKTHKNIDISGFKKSYVDYIIPETKNKIRRLSVAFIHLGEGHQLINEIFNFHIFVTLIFTFIYTIALLRVSIMYYTSTLKINKVLDIVIQCLFEVSNMALVSLICEDLRSKRHNTKILLNEIVMNYNLPKNMRIQAKELLELLTMWPLRVTTYDLFSIDIKLLLNFISILTTHLIIILQFN	1	forward	466928-468121	1 exon	BK006609.1 TPA_inf: Bombyx mori gustatory receptor 53 (Gr53)	0.32	1e-27
Heliconius melpomene melpomene	gustatory receptor	HmGr27	HE670885	HMEL027018	Chromosome 3	1203	ATGTATACAGTTCAAGAAAAAAGAACACCTCAGAAAGAACCACCATCACCAAAGAGAAATAATTATGTGCAAAATGAAAGTGCTGGAATACAAAGTATTAAATATCTTATTGTATTACAAATGTTACTTGGAGTGAATCGTATATATTTATTTTGTTGTAGAAAAATTGTCAGGTGGATGAGTTATGTTTACACCATACTTCTTCTTTTGACCTTGGATACGTATCTTATAGCAGATGGTCACATTTTTGCTACAGAATTGGTCTTCAGGATCACAGTGGCTGCGGAGCATTTGATATTAGGCTTAAATGCTCTGCTTTTACAAGAGAATAAACTGCTAAAATTTTTCTCAACTATCAAAAAATTTGATGAGAACCTCAATATTTTGAATGAGAAGCTG…				401	MYTVQEKRTPQKEPPSPKRNNYVQNESAGIQSIKYLIVLQMLLGVNRIYLFCCRKIVRWMSYVYTILLLLTLDTYLIADGHIFATELVFRITVAAEHLILGLNALLLQENKLLKFFSTIKKFDENLNILNEKLLVPQKRHYLYAIGAAVLYNIFEDVLSVFFWFNNELIISISNYVLYIPVVVHEIEIIFFCFLLTMVLKRLIVLKAHVAKSLMRNNTGLNDTVVDTSGLEKLASKVHLDTISLYHAYDLLHKCCDYLNFIISLSLIVMLVASGLCTIMILKFSIKEFQVSTHSVKSIFAFTLCRCMRYIILLVMPCYYSNRTRAQVEEIRIMIYDTLNSNEELDKIENRKLKAFFQLTHQNTFSYTLGGVLKLDMTLPLSYTSVCITYLIIIVQFSKF…	4	forward	26432 - 28408	intron1-0, intron2-1, intron3-1	BK006608.1 TPA_inf: Bombyx mori gustatory receptor 51 (Gr51)	0.6	2e-12
Heliconius melpomene melpomene	gustatory receptor	HmGr28	HE669805	HMEL027005	Chr-3 unmapped	828	ATGCCCAAAATTAATTCAGTTAAAATGGAAAATATTTACAAAAATTACAGTTATTTAAAACAGCATATGAAATGTGTGATCTTATTTGAATCGTTCATAGGAGTGAATCGTTTATATTTATTTCCGTATAAAAAAAATATACTTTGGTTGAGTTACGTGTACAGCACTCTGCTAGTAGTGGTGGTGGGGATGTACCTCATCGTCACCGATTTAACCAACACCACTCAAATTCTATACAAATATATGATAGGCGCGGAATATCTAACATTAGGTTTAAGTGCCTTATTTTTTCAAGAAAAAAGGTTGAATAAACTGTTTTCTTTATTTCAAAAGTTTGACGAATTACTAAATATTAATAGTCTAATATCGTATTTGATATCTAAGCGCTTCTACCTGCTC…				267	MPKINSVKMENIYKNYSYLKQHMKCVILFESFIGVNRLYLFPYKKNILWLSYVYSTLLVVVVGMYLIVTDLTNTTQILYKYMIGAEYLTLGLSALFFQEKRLNKLFSLFQKFDELLNINSLISYLISKRFYLLEICVFFMYNLIDCTISLVFVFRSSISSCTTYMIFLSVFVHDMEILYFSLLLINILARLYVLESHVSKTLNIKAKEEMNRIKILTKKWNFSVGSLHLAYDLLQKCSEELNRILNLPLTVVMISGVLSTILHLQYCIKMIQVDPS	2	reverse	2687 - 1371	intron1-0	BK006607.1 TPA_inf: Bombyx mori gustatory receptor 50 (Gr50)	0.2	0.0002
Heliconius melpomene melpomene	gustatory receptor	HmGr29	HE670607	HMEL027011	Chromosome 9	1026	ATGTTAATCTCTTTAGAAACTTTTAAGAAAATTATCAACATTCGTCTTTTATTTGGACATTATCATGATTTACAATATTTAAAGTCATTAATACGATTATTCTGCGTAATTATCGCTTTCACGTTGTTTTTCACTTATATATTCTCATTTTCTGATATATGGAACTTTTCCTTACCCTATGTTTATACTATGACAGAAGCGATATTAAATACTTTTATTTCTGTTATATTTCAAGGAGGCTATGTTAAAAAAATGTACGTCCTAATCGACGAAACTCAAAAAAATTTGATGATTTCAAAAGTTCGTCTAACTATCGCGGCCTATGTGTACTTTATTTTATTACTTATAATTCGTTTTTCTTTTATATTATATTCATATTTTTACCCAATCAACGATATT…				341	MLISLETFKKIINIRLLFGHYHDLQYLKSLIRLFCVIIAFTLFFTYIFSFSDIWNFSLPYVYTMTEAILNTFISVIFQGGYVKKMYVLIDETQKNLMISKVRLTIAAYVYFILLLIIRFSFILYSYFYPINDIRFWLIIFAYISLCINYMTKLVVFDIVYQTMKFVRNKIEFRYLFLNAIGRERINYKIQNIKNCMRVYKYLAEFTENIDFEIQTWILTTLLISFPRAITAVYFTLKEVKLQYLIKNIIHYMIAIYTVHVSCLPLILIELTSYEVDLIKKKLMNHLLISTDYELQQAIQNALDYINRVPIKYNVWRVVDLNITLLLKYISNCINFVIIVAQ	4	reverse	254347 - 251664	intron1-0, intron2-2, intron3-1	BK006603.1 TPA_inf: Bombyx mori gustatory receptor 27 (Gr27) gene, complete cds	0.23	0.026	pseudogene?
Heliconius melpomene melpomene	gustatory receptor	HmGr30	HE670607	HMEL027010	Chromosome 9	1017	ATGCCTATAAATATCTCCTTGAAAACTTTCAAAAATGTTATAAATAGTCGTCTCTTGTTTGGTCACTATCATAATTTACAATATTCAAATTTATTAATACGATTGTACTGTATTGCATTCACTTTTAATTTAATTTTCATATATTTTATACTCTTTCCCGAACCATTGAATTTTGACAAAAACTATACTTTCCCAATGATAGAAACAATAAGTAATAATTTGGTGTCTGTTATATTTCAAGGGCATTATATAAAAAAATTGTATATCTTCGTGGAGAAATCTCAAAAGATTTTGAATGTTACCAAAATTTCAATAACTTGCTTAGTTTATGTGTGCTTAGTTCTAATTTTCGCACTTCGCTTGTATTTCTTATTAAATTTCTCAATGTATCCAATAACA…				339	MPINISLKTFKNVINSRLLFGHYHNLQYSNLLIRLYCIAFTFNLIFIYFILFPEPLNFDKNYTFPMIETISNNLVSVIFQGHYIKKLYIFVEKSQKILNVTKISITCLVYVCLVLIFALRLYFLLNFSMYPITDIRFWACTIALSSYFINHMTKVVVFDIIYQTMKLIRNNLQFRYVFTNVIGRERVNYRVQNTKNSLCIYEHLANFMVDIDFELQVWILITLLLSFPKALTSIYLAMKSNIFLAIVHCIITFYTIYISCVPALLIELTLNEEDMIKKVLMNQLLVSTDYELQEEIRRALDYIHLVSIKCYAWRMIALDVTLPLKFVSTCITYVIVIAQ	4	forward	245240 - 247379	intron1-0, intron2-0, intron3-1	BK006605.1 TPA_inf: Bombyx mori gustatory receptor 30 (Gr30) g	0.41	0.65
Heliconius melpomene melpomene	gustatory receptor	HmGr31	HE671844	HMEL027056	Chromosome 9	1053	ATGTATTATTTTCACTCATTGACAAATTTCAAAAGAATCATGAATATTCGTCTATATTTCGGACATTATCATTATCCACAATATTCCACATTTACTAATAATATTTTTCGTTTATTTTGTGCTATTTATACTGCAAGTGTAATTTTTGTCTATTTCTACATATATCCTAGTCCTCTAGATTTCTATTACAGTCACATTTCATATACTTATACATTGGTTGAGGCGATTTTCGACAATTTACTGTCTCTTATATTACGTGGAAAATATTTAAAGCTATTATATGATTTTATAATTCAAACTGAAAATATGCTTAATATCAAAGGTTTTGGGGTATCACGTGGTATATACTTATCCTTGTTTTTTTGTTTTGCTCTTCGTGTGTACATAGTATTAAACTAT…				345	LTNFKRIMNIRLYFGHYHYPQYSTFTNNIFRLFCAIYTASVIFVYFYIYPSPLDFYYSHISYTYTLVEAIFDNLLSLILRGKYLKLLYDFIIQTENMLNIKGFGVSRGIYLSLFFCFALRVYIVLNYSPFKLTDIRCWIAGFAYLSLCVNYISKIIVFDVVYHRLKAIRIKFEFKYVCINMIGKERVKYRINNIKTCVSVYHELIYFIKNMDIEMQAWILLLLQTNILSYMISIIFCI+IQFQTSFELGPFISLSVSIYTVIIACIPAVFVELAANEVDIIKEVLARNLLLCPDQDLLSETQHALDYINLLPFKYSIWRIIPVNASLPLKFVGLCVTYIIVVAQFS	3	reverse	6579 - 4555	intron1-0, intron2-1	BK006605.1 TPA_inf: Bombyx mori gustatory receptor 30 (Gr30)	0.43	1e-05	frameshift
Heliconius melpomene melpomene	gustatory receptor	HmGr32	HE671160	HMEL027022	?	1137	ATGTTGATAAATAACTATATTGCTTACTTAAGAAAATTTTTATTTATTCGTCTCATTTTCGGGCAATGTTTCTATTTTGGAAGATCAAAATTTTTAGATAATTTCTCGCGATTCTTATGTTTTATTCTGATAATGCTGAGTTTCGCAAATTTTCTGGATAAGGCTGTATACGATGAGATCTATTTCTATACTTTGTGTAAATTTATTGTAGATTGTATTATTTCATTCGTATTTAGGGGTAAATATATAAACAAGTTAATGATTGTCCTTGCTAAAACTGGACAAATTTTGGATGTTGATTCAATTATGATATCCTGGAAATTATATGTTTTATTAATAGGTATATTTCTATATCGCTTAGACGCGTTCTTTACTTACAGTCATATACCCGTGTATAGT…				379	MLINNYIAYLRKFLFIRLIFGQCFYFGRSKFLDNFSRFLCFILIMLSFANFLDKAVYDEIYFYTLCKFIVDCIISFVFRGKYINKLMIVLAKTGQILDVDSIMISWKLYVLLIGIFLYRLDAFFTYSHIPVYSFTFFRSLFIIVSIQLNYISKIIVFDALYQRMKLLRQTFDAKFVTINAIGVERRKYKIENIRSCLSAYNILLEFIETMDCELEIWDFFFQGLWRTDSISLLIALLLLLLLFSLPMSIFEMAKWEVEIIKRILLHQILVCSGCERDIQYLVVRSLWQHFKEKSANIRKIIKKIFSLKLYNITVKLQFINISDEILLKEQQSALNYIKMRPLEHKICRIWSMGICLPLSFCSLCVSYVIICAQFTFGAK	3	reverse	46587 - 44889	intron1-0, intron2-1	BK006601.1 TPA_inf: Bombyx mori gustatory receptor 18 (Gr18)	0.34	0.15
Heliconius melpomene melpomene	gustatory receptor	HmGr33	HE671160	HMEL027021	?	930	ATGCTTACATCAACTTACATACAATGTGTGGAAAAAATTATGATTTTACGTAATATTTTAGGATATTACAATTCATTTGGTAAATCGAAACTTTTAAGAATCTCTTCATTTATTTTTTGCTCATCAATTGGTATACTAACGCTATTTATCTTAGTACAATACTGGGATATTGTTACCGCGCCTAACAGTATATACATGTTAAATACATTTGAATATATTATAAACGTTCTAACATCTTTAATCTTTCAAGGGAAATTTATGAGAAAAACGTTTAAATTTCTTACTATAAGTGGGAATCTTTTAAATACTAAATCTATTAAAGTATCGTGGGTGTTAGCTATATTCTTCACAGCCATGTTTTTATGTAGGATATGGAGTTTCGTCAGTTTAACTCGCTTA…				310	MLTSTYIQCVEKIMILRNILGYYNSFGKSKLLRISSFIFCSSIGILTLFILVQYWDIVTAPNSIYMLNTFEYIINVLTSLIFQGKFMRKTFKFLTISGNLLNTKSIKVSWVLAIFFTAMFLCRIWSFVSLTRLVPFSPPYCTNLVLLMALYLDFYTKILFFDALYQRMTLLQAKFQCDFCTVNLIGAERSNYKTNHIKKCLKVYNILLCYLEKLDYEILIWVSYLISLPMILFELTKSKVDGIKKALLIHLLFDKDVNMLKESEYALEYLKLRPFSYDLCRILPMGVRVPVTFLCLCVTYVIVLAQFRFA	3	reverse	44178 - 41715		BK006599.1 TPA: Bombyx mori gustatory receptor 16 (Gr16) gene, complete cds	0.38	0.049
Heliconius melpomene melpomene	gustatory receptor	HmGr34	HE671947	HMEL027065	Chromosome 9	1113	ATGTTCAAAGAAAATCGAGAAATAAAAATTATTGTTCGTGAAAAATCAACTGAAAATAATATAAAAAATGAAAATTTGAAAATATCAAAAGCTTTATATATATACTTTTTTATTATTCGCATAATATATGCGTTAGATTTCGGTTTCGTTACATCCTCGTCGATAAGAATTAACAGAATATTCAAAATAACAAACGTCGTTCAAACTATTTTCTATTTAATTGTATTACCGATTTTCATTTTCAATGATTTTCCTGATTTAATTAAATATTGGTACAGTGTTTATGCCTTACAATATTTCATTAATATTATATTTCTCCTTCTTTGCGACAGAGAGAAAACAATACGTCAGTTTTTGGAGAACCTTCTGTTATTTGATTTTGAACTAGAATTAAATATT…				371	MFKENREIKIIVREKSTENNIKNENLKISKALYIYFFIIRIIYALDFGFVTSSSIRINRIFKITNVVQTIFYLIVLPIFIFNDFPDLIKYWYSVYALQYFINIIFLLLCDREKTIRQFLENLLLFDFELELNISRSVDFVIIIYTVFFILFKLVLWIISCIYFDIVCQYSEIDHTFIFILSSGLTLPLIVYFYLLYSVYIRVKKLKCRLENDNNIVSGQFLYKFLYDCTEQAKDKIDYLFFLALLIKIPELLITVYYTISEINPSLNEVFRHMSIYSYVLQNLVLMFLPAFLATIVNAEANNIKLLLHNRLLLERGQPYTTDIRRFIDYIEARPFEFRVCNFIPLNSTLPLIIINMYITYLIAIAQFSHVK	4	forward	53500 - 55638	intron1-0, intron2-0, intron3-1	BK006598.1 TPA_inf: Bombyx mori gustatory receptor 15 (Gr15)	0.53	2e-08
Heliconius melpomene melpomene	gustatory receptor	HmGr35	HE671947	HMEL027062	Chromosome 9	1101	ATGATTTACGGGAGACCAAGTCCTAAATTAAAATGGATGCAAAAAGAAGACAAAAATATTGATAAATCAAAAAGTATCAAAATCTTCTTTATAATACTTCGTGGTTTCTTTATGCTAGACTTCGGTTTTATAAGATCTTTCTCTAGAAAACGACAATTGTTTTTTGCATTACTTACTGTAATACAACTTACTGCCATTTCAATTTTATTTGAATTTCGTTTATTTTCTAATTTTCCCTTCAAATACGCGTTTTGGTGGAATTTATATATCATTCATTACTTTTTCAATGTTATCATTCTTTCGTATTGTAATAAACGCAAAACTTTGTATACCTTATTCCAAAATTTGTTTCTAGCTGATCAAGATTTACGTTTAAATGTTAGAAACAGTGTTGAATTG…				367	MIYGRPSPKLKWMQKEDKNIDKSKSIKIFFIILRGFFMLDFGFIRSFSRKRQLFFALLTVIQLTAISILFEFRLFSNFPFKYAFWWNLYIIHYFFNVIILSYCNKRKTLYTLFQNLFLADQDLRLNVRNSVELKMVICITITFAYNIGLWMLHCHFFPEICNNIKNYYYWLYILFFFGPNLPLMIYFFLFYAVYCRLKQLRIAIERSHREIISSHILYKYLIDATEQTKEIFDYLFLCLLIIKVPEIIFTIVNIIQEFKDATNLPYHHLLIYTTIFQYMLLLILPAICATKLEAEASKIKIILHDKLLYTTGRNQVKEIRRFIQYIETRPFQFLVCDLIPLNSKLLVTLVNVHITYVIVAVQLSHLY	4	reverse	22523 - 20808	intron1-0, intron2-0, intron3-1	BK006599.1 TPA_inf: Bombyx mori gustatory receptor 16 (Gr16) gene, complete cds	0.47	1e-06
Heliconius melpomene melpomene	gustatory receptor	HmGr36	HE671326	HMEL027032	Chromosome 3	1218	ATGTCAGGATCTAATAGACAAGAATATTCATACAAAATTCCTCAATTGAAACTAAATAATTACACTATGAAAAGAAATGTAAATGTTAGAAAACATATGAGATTTATATTAATATGTGAAGCATTCTTAGGCATACATCGACTATATTTATACGATTTCAGCAAATGCACCATACGCTTGAGTAAAACTTACAGCGTTATGCTCACAATTACAACAGGATTTTTCTTATTCACAAGCAATTTATTTAACTTTCATCACGTCATGTACAGAGATAGCAATTGTGTTGAGTATTTACTGTTGAGTTTCAGTGCCTTTTTCCTACAAAAAAAGAGGTTAAACAAGTTCTTTGAAGAAATCCAACGTATCGACCAAATATTAAATATCGAAGAATACGTTTCT…				406	MSGSNRQEYSYKIPQLKLNNYTMKRNVNVRKHMRFILICEAFLGIHRLYLYDFSKCTIRLSKTYSVMLTITTGFFLFTSNLFNFHHVMYRDSNCVEYLLLSFSAFFLQKKRLNKFFEEIQRIDQILNIEEYVSITTPAKWYLLGIGVSIVYNILDNFLCLAFIRLYSDSDFIRNSLHAMYIPITVHDSENIFFCILLVIISRRLEIVKAHVSKVFATKGKWMKSQDKFGALSDQANLDVSGLHRVYDSLHIYSEVLNSVMSFPILVIITTSAISTIMLIKNFIIFYQQSSIIPSAYNTTKFYQTATAFVFARCLKYTVFVIFPCYISNITKSRAASIRSSLYAALTNKQLDFIERRKLKAFFLLTCERNFTYVLCRVLKMDMSLPIGYCSVCITYLIIA…	4	reverse	4998 - 2785	intron1-0, intron2-0, intron3-1	BK006607.1 TPA_inf: Bombyx mori gustatory receptor 50 (Gr50)	0.56	4e-22
Heliconius melpomene melpomene	gustatory receptor	HmGr37	HE671284	HMEL027030	?	1098	ATGCTTCACGTTAAACCTCACAGAGCCTCAGAAGCAGCAAAGAAGCTCCCAAATTACGAGCTCAGACCATTATCAAAAACTTTAAAAATATTTTTTATATTAATCCAAATTATATTCGCCTTTGATAATGGATTCACCAAATTTATTCCTATTCGTAGGGTTGTTGTTAAATTTTGGTCTGTGTTTAATGCGTTCTCTGTCGATATAATATGCTTCGTCCTACTGGAATCGGGTAAAAAAATTGAGTATCGCATGTGGTTTACTAAATATCTCTTTGAACACTTGACTTACATTTTAATATTTTTATTTATACCACAAAACAAGACATTTTGTGATTTTTTACAAAATTTACAAACAATTGACTGTCAGATTGGTACAAATAGTAAATATTTCAATATT…				366	MLHVKPHRASEAAKKLPNYELRPLSKTLKIFFILIQIIFAFDNGFTKFIPIRRVVVKFWSVFNAFSVDIICFVLLESGKKIEYRMWFTKYLFEHLTYILIFLFIPQNKTFCDFLQNLQTIDCQIGTNSKYFNIKIILCCITCFSVKIILSGVYCYRNEDCIITVLAQMIYFLPFLALDLPFIMMVLTFYAAQLRLMAIGQYLLDKKMAKQMHQVYKALIDLTESAKKSFDPVIIMTLFFNVPSVMLIMYQIIIEIKLSMVSKTPVGYVSECCSVT*LLIVIFAPRMFASSLLTEAQNIKIILHDMKFETTDQNQEKDIDRFIQYIDARPFKFSILKIFPFDATLPIMIINLCVTYLIVILQLTHTY	4	reverse	17567 - 14457	intron1-0, intron2-0, intron3-1	BK006599.1 TPA: TPA_inf: Bombyx mori gustatory receptor 16 (Gr16) gene, complete cds	0.47	4e-13	stop codons
Heliconius melpomene melpomene	gustatory receptor	HmGr38	HE671947	HMEL027063	Chromosome 9	1092	ATGCTTCACGTTAAACCTCACAGAACCTCAGAAGCAGCAAAGAAGCTCTCAAATTATAAGTTCAGACCATTATCAAAAACGTTAAAAATATTTTTTATATTAATCCAAATTATATTCGCCACT-TAAACGGATTCACCAAATTTCTTCCTATTCGTAGGGTTGTTGTTAAATTTTGGTCTGTGTTCAATGCGTTGTCTGTCGATATAATATGCTTCATCCTACTGGAATCGGGTAAAAAAATTGAGTATCGCTTGTGGTATACTAAATATCTCTTTGAACATTTGACTTACATTTTAATATTTTTATTTATACCACAAAACAAGACATTTTGTGATTTTTTACAAAACTTACAAACAATTGACTGTCAGATTGGTACAAAAAGTAAATATTTCAATATT…				363	MLHVKPHRTSEAAKKLSNYKFRPLSKTLKIFFILIQIIFAT?NGFTKFLPIRRVVVKFWSVFNALSVDIICFILLESGKKIEYRLWYTKYLFEHLTYILIFLFIPQNKTFCDFLQNLQTIDCQIGTKSKYFNIKIILCCITCFSVKIILSGVYCYRNEDCIITALAQMIYFLPFLALDSPFIMMVFTFYAAQLRLMAIGQYLLDKKIAKQMHQVYKALIDLTESAKKSFDPVIIMTLFFNVPSVMLIMYQIIIEIKLSTKTPVGYVSECCSVTSLLIVIFAPCIFASSLLTEAQNIKIILHDMKFETTDQNQVKDIDRFIQYIDARPFKFSILKIFPFDATLPIMIINLCITYLIVILQLTHTY	5	forward	34245-37090	intron1-0, intron2-0, intron3-0, intron4-1	BK006599.1 TPA: TPA_inf: Bombyx mori gustatory receptor 16 (Gr16) gene, complete cds	0.49	3e-13	frameshift
Heliconius melpomene melpomene	gustatory receptor	HmGr39	HE671947	HMEL027061	Chromosome 9	1119	ATGATTCGAGTGACACCTCAATTGGTTGTAAAAGAGTTCCCAAATCACAAATTCAAACCCCACTCAAAAACGTTGAAATTCTTTTTTATATTATTACATATTATATTCGCCATTGATAATGGATTCACAAAGTTCACTCCTATACATAGGCTTATTATAAAATCTTTGACAGCATTTTATGCGTTATCCACTGATTTGGTCTGCTTCATCCTTCTGGAGCCTGGGACAAACGTTGAGTATCAAATGTGGTATACTAAATATCTCTTAGAATACATAACTTATGTTTTAATTTTTTTATTTATACCACAAAACAAGTCATTTTGTGATTTTTTAGAAAATTTACAAAAAATTGACTGTCAGATTGGTGTAAATTGCAAATATTTCAATTTTAAGATAATT…				373	MIRVTPQLVVKEFPNHKFKPHSKTLKFFFILLHIIFAIDNGFTKFTPIHRLIIKSLTAFYALSTDLVCFILLEPGTNVEYQMWYTKYLLEYITYVLIFLFIPQNKSFCDFLENLQKIDCQIGVNCKYFNFKIIFCTIMCFSVKLALSGVYCSKNVGCIITVLAQIIYFVPFLALDLPFIMMVFTFYAARLRLIGIGKCLLHKRMTKQMNQVYKSLIDLTETTKKSFDPVIVITLLFNIPSVMFVMYTIIIEIKLSTVSLLFNRRYLQSKSPVGYVAECFSVTSLLIVIFAPSIFASSLLSEAQNIKIILHNMKFETTDENQVKDIDRFIQYVEARPFKFYVLKIFPMDATLPIMIINLCVTYLIVILQLTHTY	4	reverse	19576 - 14876	intron1-0, intron2-0, intron3-1	BK006597.1 TPA: TPA_inf: Bombyx mori gustatory receptor 14 (Gr14) gene, complete cds	0.46	4e-12	Large string of N's between first exon and second.
Heliconius melpomene melpomene	gustatory receptor	HmGr40	HE671947	HMEL027064	Chromosome 9	1131	ATGATTCAAGTAAACCCTCATATAATAGCTAAAAATTTCCCAAATAATAATATCAGACCATTATCGAAAACGTTGAAAGTTTTTTTTATATTATTACAAATTATATTTGCCATTGATAATGGATTCACAAAATTTATTCCTTTACGTTGGTTTATTGCGAAATTTTGGACTGTGTTTTATGCAATATCTATTGATATAATAACTTTCTTACTGCTGGGTTTAGGTACAAACTTTGAGTTTGACATTTGGAGTATTAAGAGTCTCATTGAACACATGAGTTATGTTTTAATTTTTTTATTTATACCACAAAACAAGTCATTTTGCAATTTTTTGGAAAATCTACAAGCAATTGACTGTCAGATTTTCATAAATTTTAAATATTTAGATTTAAAGATTATT…				377	MIQVNPHIIAKNFPNNNIRPLSKTLKVFFILLQIIFAIDNGFTKFIPLRWFIAKFWTVFYAISIDIITFLLLGLGTNFEFDIWSIKSLIEHMSYVLIFLFIPQNKSFCNFLENLQAIDCQIFINFKYLDLKIILCCVTIFSLKIVFSWEYCSKYEDCSIIALTQIISLVPFLALDLPFIIMVFMLHSARLRLTTIGKCLLDKKMAKQMHQVYKLLVDLTETTKRTFDPIIIMTLFFNIPSVMFIMYQIIKEIKFDMVSVSVFIILIYKTMCNKSPVDYVTQYCSMVSFLMVIFAPCIFASSVQSEVQNIKIILHDMKFETTDQNQVEDIDRFIQYVEARPFKFYILKIFPLDATLPIMIINLCITYFIVILQLTHTY	4	forward	48709 - 51325	intron1-0, intron2-0, intron3-1	BK006599.1 TPA: TPA_inf: Bombyx mori gustatory receptor 16 (Gr16)	0.49	4e-09
Heliconius melpomene melpomene	gustatory receptor	HmGr41	HE671284	HMEL027029	?	1116	ATGATTCAAGTAAACCCTCATATAATAGCTGAAAATTTCCCAAATAATAATATCAGACCATTATCGAAAACGTTGAAAGTTTTTTTTATATTATTACAAATTACATTTGCCATTGATAATGGATTCACAAAATTTGTTCCTTTACGTTGGTTTATTGCGAAATTTTGGACCGTGTTTTATGCAATATCTATTGATGTAATATGTTTGTTACTGCTGGATTTAGCTACAAACTTTGAGTTTGACATTTGGAGTATTAAGAGTCTCATTGAACACATGAGTTATGTTATAATTTTTTTATTTATACCACAAAACAAGTCATTTTGCAATTTCTTGGAAAATCTACAAGCAATTGACTGTCAGATTTTCATAAATTTTAAATATTTAGATTTAAAGATTATT…				372	MIQVNPHIIAENFPNNNIRPLSKTLKVFFILLQITFAIDNGFTKFVPLRWFIAKFWTVFYAISIDVICLLLLDLATNFEFDIWSIKSLIEHMSYVIIFLFIPQNKSFCNFLENLQAIDCQIFINFKYLDLKIILCCVTIFSLKIVLSWEYCFKYEDCSIIAFKQIISLVPFVALDLPFIIMVFMLHSARLRLTAIGKCLLDKKMAKQMHQVYKLLVDLTETTKKTFDNIIIMTLFFNIPSVMFIMYQIIKEIKFDMVSVSVFIILIYKKMLDYVTQYWSMVSFLMVIFAPCIFASSVQTEAQNIKIILHDMKFETTDQNQVEDIDRFIQYVEARPFKFYILKIFPLDATLPIMIINLCITYFIVILQLTHTY	4	reverse	7958 - 2787	intron1-0, intron2-1, intron3-1	BK006599.1 TPA: TPA_inf: Bombyx mori gustatory receptor 16 (Gr16) gene, complete cds	0.49	4e-09	Interrupted by retrotransposon
Heliconius melpomene melpomene	gustatory receptor	HmGr42	HE672024	HMEL027067	Chromosome 17	1056	ATGGCTAGCCGACTAGAAAAATTGACTGGCGATATTTTAGACGACGAGTTTATGGATATATTCAGACCTATACAATATGTTCACATTTTATTCGGATGTCTACGAGTCCAATTGAAAGATGGTTTTGCCACATCGCCTTCTAAATTGATCACTTTATATATGACGATAGTGTGGTTGGCGCACGTTTTCATTCAGTACTATCATTACACATATTGTAGATTTACGGACGGGACATTTTTCAACGAATCCCATTTTAAATTTGCCTACATTGATATTAATGGAATGGAAATGCCGTTGGTCATATATGAAAATTTTTTTACAGATGAAAAAAGAAATTGTGATATGTACGTCAAGTTACAGAAAATAGACCGCCACCTGAATATTGACGATCGAAAGGAA…				352	MASRLEKLTGDILDDEFMDIFRPIQYVHILFGCLRVQLKDGFATSPSKLITLYMTIVWLAHVFIQYYHYTYCRFTDGTFFNESHFKFAYIDINGMEMPLVIYENFFTDEKRNCDMYVKLQKIDRHLNIDDRKEKNVYLAKIITYIIWFCLTLATLITIVFNINFMQYFCFPGLVVAWGPLVSYLNGILIMVILYYISVRVDFVAKKLEDIHRINCENNLKNNYPQNYLLVESSNSFDDKIWNDMLKSVHYIVSVISDFIYLYEHRILYIFVQTTLWALLYVERAILCLKYQCVYSLSETTRKYMKNMLLLLEVRSDLSIYDIVKLDTSLIGKFLVIIASYTMGLCYSSKFSN	3	forward	307376 - 304702	intron1-0, intron2-0	NP_001124346.1 gustatory receptor 45 [Bombyx mori] gb|ACD85124.1| gustatory receptor 45 [Bombyx mori]	0.28	0.0002	RNAseq data suggests that Gr42 and Gr44 are adjacent to each other and co-transcribed as a single mRNA with 42 upstream of 44; an exon in RNAseq assembly that is not in genome; missing internal exon
Heliconius melpomene melpomene	gustatory receptor	HmGr43	HE671073	HMEL027020	Chromosome 6	1092	ATGCTTATCCAAGTTAAGTCGAAAAATAAGCTAAAGAAACCAAAATCTTTTAGCGTTATGTACCTTTGTTACTTCCTCCTTTTCACAATTTTTTCCCTGGATTTAGGATTTGTGAAGTTTAAATCTCATAAAAGTAACGTGTTAGCTAAAATAGCATCGTTAGCTATGTCGTTGTTTTTGGGGCTGACTACTACGTATTTCATTGGTATCAACTTTCCAGCTCTCGTCGCTTGGCCAATCAAATTTATCATAGATTATTACATATACATTTTCATTCTGCTTCGCATACCCGATGATAAAACTTTCTTTTCTTATCAGAAAAGATTGCACTACGTAGATGTGAAGTTGGGTGTGAAATCCTCAAAGTATAAGAGTGACTTCAAAATGTTATTATACATA…				364	MLIQVKSKNKLKKPKSFSVMYLCYFLLFTIFSLDLGFVKFKSHKSNVLAKIASLAMSLFLGLTTTYFIGINFPALVAWPIKFIIDYYIYIFILLRIPDDKTFFSYQKRLHYVDVKLGVKSSKYKSDFKMLLYILFFVVYQFAMAQMFCLIGDSCLPIILGLIYMIPTLSYCTTHVIFFFIFYLPYMRLVELKKCIDTGSLSIRHSNCLYRSLINSTEQVLEGFKLIFLSSLIFNVPGIMTLIYFLLKDHSQVFEQIFFILLNMWVLVLRNITVSVSFLMKFLPCIPASMLYHKAGQIRVVLHDKLLEERDQVRAQEIERFISYIEARPLQFNVLLLIPMDSTLPLILLNLCVTYFIVVIQLTHL	4	forward	26555 - 29079	intron1-0, intron2-0, intron3-1	BK006599.1 TPA_inf: Bombyx mori gustatory receptor 16 (Gr16)	0.62	1e-10
Heliconius melpomene melpomene	gustatory receptor	HmGr44	HE672024	HMEL027066	Chromosome 17	1197	ATGAAAGCAGCGGAATATCTTTCGAGTGACATTTTAGAAGAGAGCTTCCTGAGGTCGTTCTACCCTTTTCGCTTAATACAAACGATTTTGGGGTCAAGTCGTGTCGACGCCCGCGATAGATTTGTCACCGCACCCACAATTCTCCAAAAAATTTACACTGTAATATGTTTAATAGTTTGTTTTTGCCTTTACACGTGTTCTGTATTTTTTTATTTCAGCAAATTCGTAATATATAGTAATATTTACTATATAACCATAATATCAATATACACGCACTATACACTCTACTTATGTACTGTAATAAACACCCGATTTTTTAACAACGAGAGTAATGTTAAATTTTACATACAATTACAAAAAATCGATCGAAAGTTAAAGATTGATAAGAACCCGTACCTA…				399	MKAAEYLSSDILEESFLRSFYPFRLIQTILGSSRVDARDRFVTAPTILQKIYTVICLIVCFCLYTCSVFFYFSKFVIYSNIYYITIISIYTHYTLYLCTVINTRFFNNESNVKFYIQLQKIDRKLKIDKNPYLNDIMFQANVVTVTIILVLLVTMFIFTLSNENPIEVFSFGGFLWAQLSSTMEWLFCSNLLLYFYIRLRFINAIISNHLEGTENIRAVSLKRKCFPSIKVLRYMASGTHDFRSSDTDVFLTDLCEELIKFQNLYRFQIFLFCFKFISGVLINFEYGLLALQNNLLHLTESVILLTMIFIDLSIIVFICVRSEAFSREINNTKYLCITVLSRYYDGPLRKKAIKMLKMIKEKPPRISVYDMWYMDASTMIKIINLVTTLMVTLLQFALL	4	reverse	304548 - 302997	intron1-0, intron2-0, intron3-1	NM_001130874.1 Bombyx mori gustatory receptor 45 (Gr45)	0.38	3e-80	RNAseq data suggests Gr42 and Gr44 are co-regulated and expressed as a long RNA
Heliconius melpomene melpomene	gustatory receptor	HmGr45	HE671377	HMEL027035	Chr-11 unmapped	972	TATTTCTCATTTTACTTTTCAAATTTCATCACTGACGCCTTGTTCATTCGACTGTCAACTAAATGGAATTACCTGATGAGACTAGTTGCTTCGTCCAATCTGGATGAGTACGTGGATGCTTCTGTAATATGGCGATGTAATGTTGCCTTCGTCGGTATACTGGGACTTACTTTTGTGGAACATATATTTACAATAATAGCCAAATTAGCAATCGTGCAAGACTGTTATCAAGACATTGATAACACATTTGAAACTTTCGCAAGAGTCGCATTCCCTTGGCTTTTCGAACTTAACGTACATTACTCACATTACATAGGAATCTATTTAATGGCAAATACACTATTATCAACGATCAGTTGGAATTTTGCACATATGTTCATTGTGTGTATTAGTTACTAC…				324	YFSFYFSNFITDALFIRLSTKWNYLMRLVASSNLDEYVDASVIWRCNVAFVGILGLTFVEHIFTIIAKLAIVQDCYQDIDNTFETFARVAFPWLFELNVHYSHYIGIYLMANTLLSTISWNFAHMFIVCISYYLVSILEQVNKKILSHEGQYLSSSYWRSLREDYNRATRLVRDFDDVINSLIFVSFACNLFFICLQLFHVLSVGINTPHRDHRICSNHSNGLFNGYEDVVYYMFSLAFVILRSFLVSIIAARVHSASLVAAPSLYNVPSPSYCTEVQRFIEQLHGDTVALTGLNFFYVTKELVLSVIGTIVTYELVLLQFNED	8	forward	28428 - 33571	intron1-1, intron2-0, intron3-0, intron4-2, intron5-2, intron6-0, intron7-0	AJ487476.1 Heliothis virescens partial mRNA for putative chemosenso	0.43	3e-88	frameshift; possible pseudogene
Heliconius melpomene melpomene	gustatory receptor	HmGr46	HE670961	HMEL027019	Chromosome 15	1116	ATGGCTATTAATCCTATGAATACATTAACAATAATTGAAAATATATTTTGCGTTAGCAGAAATTTTTGTATTCTAACTAAGGCACAACGTCTCATTTTAGGATTACGATTATTATTTGAAATTGCTATAATCGGTATTCCATTACTACAATTCCATTTTAATATCAATATCAACTTGCCTAAAACTGAGCATTTATTTTTCGCTTTAAGCGTGTTAAGCGCATTCGCTATTATTTTCTTGGCCCCATACAATTCGAAAGATTTTCAAAATTTAAAATTTCATATTGAAAAAGGTCATCAATACTTTGTTAAAGATACAGTGTACTCGAGAAATGTGAATAAAAAATTAAAATTCACAGCATTTGTATTGGGTGCGTATGTTATTTTAATATCGGGTGTA…				372	MAINPMNTLTIIENIFCVSRNFCILTKAQRLILGLRLLFEIAIIGIPLLQFHFNININLPKTEHLFFALSVLSAFAIIFLAPYNSKDFQNLKFHIEKGHQYFVKDTVYSRNVNKKLKFTAFVLGAYVILISGVIVLVDILTKSDHIVSHLYHVIMMLYNLRYIFEFFVLHCILLLLSEQVKCVTRKISNERKLILKEDDEDIAINGDIVQEVTGFDEWTKVYTNIKECSNLVNTVFGVQITVTLTSMIFFFIIFLYVITSMSISGNIVTSTILAYTIKVIVLLISLYALSRGAQTAENSANDLRRCLGKLLIYSPIDDGSYKANKDFLRLVTNRPIKTQAFGSIDVDMTLVPKFVMFFTSYTVIALQFNNVV	4	forward	51439 - 54287	intron1-0, intron2-0, intron3-1	BK006595.1 TPA_inf: Bombyx mori gustatory receptor 11 (Gr11)	0.59	3e-12
Heliconius melpomene melpomene	gustatory receptor	HmGr47	HE671693	HMEL027053	Chromosome 19	1179	ATGCACTCGCAAAGCAATGAAATATTATTCGATAACTCATTAGATATTGAAATTCAAAGAATATTTACGCCTTTAAATTTTATGCAACGGTTATATTTTCTTCCAAAATTTAATATTTACGAAAATTACATAAATTTCAATAGACCTATTGTAAATTTCATATCTGCTCTAGCTATTTTCGCTCTAGTTACATTATTGTATATTCGTTCTTATCTATTCCTAAGAGACTTGTTGAACGAGAGTTTTACGTTTTTATGCTTTATATTGATTTTTGATGCGCTTTTTTATTCTGCCGGTTTATTGATGAGCTTATTTTTAAATTTGATTTTCACTGCGCAAAATGTAGGATTAGTTTTAAATGTTCAACATTTTTTTAAATTAATTCCTTGCAAGAATTAC…				393	MHSQSNEILFDNSLDIEIQRIFTPLNFMQRLYFLPKFNIYENYINFNRPIVNFISALAIFALVTLLYIRSYLFLRDLLNESFTFLCFILIFDALFYSAGLLMSLFLNLIFTAQNVGLVLNVQHFFKLIPCKNYKYFAKFNFYSWLCIPGIIFCNIFFLVMLFITDSLVKYHSAVCCVFTCHFDMNLIYAIRIIMLLNIQLKLWISQLKYIAEEFTDGTSLSSNAIRTDEKRILESFRLILEIYKIFKETSGHYVLYHAIKTIAYSLIFVKLWTEIDTLQDSDLQQWNILKFVFVLDLIKNIFIQSLIGVLCQEFYSRITEVEIISMNFISSKKSSGTLRILKNIIRLIKVDFLKMQACRLYTIKSKVLFGILTSITDFAVVIIQFALIKKLYK	4	reverse	72586 - 75258		BK006612.1 TPA_inf: Bombyx mori gustatory receptor 58 (Gr58) gene, complete cds	0.28	5e-09
Heliconius melpomene melpomene	gustatory receptor	HmGr48	HE671693	HMEL027054	Chromosome 19	1173	ATGAATTCACGGAGTAATGAAATATTGTTCGATAACTATTTAGATATTGAAATTCAAAGAATATTTTTACCCTTCAATTTTATACAATGGTTATGTTTACTTCCCAAGTATAGTATTTATAAAAGTTTTATCACTTTCAACAGGCCTATTGTGAATGTTACATCTAGTCTATTTGTTTTTGCGATAATTTTTTTTCTACAGTTTCGTTTTTACTCGGTTTTGCCCAATATACCGAACAAAGATTTATTTTTTGAGTTCATATTGATATTTGACTCACTTTACTACTCAGTAGGTTTCATAATGTGCTTATACTTAAATATTAAGTATGATAAAGATAATGTGGAATTAGTGTTGAATGTCCAAAGAACCTTCAAGCTGATTAACATCAACAATTATAAG…				391	MNSRSNEILFDNYLDIEIQRIFLPFNFIQWLCLLPKYSIYKSFITFNRPIVNVTSSLFVFAIIFFLQFRFYSVLPNIPNKDLFFEFILIFDSLYYSVGFIMCLYLNIKYDKDNVELVLNVQRTFKLININNYKSYTKFNIYSWCSMTSIPLYTILLFAISYLTGMPVNYLNIIYLFIGYFDINVLYTSRIISLINFQLKMWILQFEHSVSTPANRTNFINNRGIISANQVDHKKIYEIYKIIQKNYSIFKRISKYYILYHGIKTFVYALIYVEMWSEIGYMRNPQKWVGARIIILTDILKNILIQVLISISCEIFYSLVNEVNHISINVLNSKKRSGISRMCKNILRLNKTTFSKIQACRLYTIDSKMPFAIAKSIANFAVVIIQNALLRR	5	forward	79712 - 84201	intron1-1, intron2-0, intron3-0, intron4-1	NM_001130875.1 Bombyx mori gustatory receptor 60 (Gr60), mRNA	0.23	1e-14
Heliconius melpomene melpomene	gustatory receptor	HmGr49	HE671693	HMEL027051	Chromosome 19	1200	ATGAATTCTCAGAGTAATGAAATATTGTTCGATAACTATTTAGATATTAAAATTCAAAGAATATTTTTACCCTTCAATTTTATACAATGGTTATGTTTACTTCCCAAGTATAGTATTTATAAAAGTTTTATCACTTTCAATAGGCCTATTGTGAATGTTACATCTATTCTAGCTGTTTTTGCATTAATTTTCTTCCTATACTTTCGTTCTTACTTGTATATTCGGGACCTTGAGAGTGGAATTTCATTTTTAGGTTTCGCATTGATATTTGACTCAATTTACTTCTCAGTAGGTTTTGTAATGTACTTATGTTTAAATTTCAAGTATACTATAGAAAATGTGGAATTTGTTTTGAATGTTCAAAGAACCTTCAAACTGATTAACTTCAATAATTATATA…				400	MNSQSNEILFDNYLDIKIQRIFLPFNFIQWLCLLPKYSIYKSFITFNRPIVNVTSILAVFALIFFLYFRSYLYIRDLESGISFLGFALIFDSIYFSVGFVMYLCLNFKYTIENVEFVLNVQRTFKLINFNNYIYFIKFNVHSWFAATGILLHIIILLIICYLTEVTISSFNLMQFFIVYCDINVLYTIYIISLINFQLKLWISQFEHSINEDAGRIKFISPRSISAKQIHEQKIYDIYRIILKNYSIFKRISKYYILYHGIKTFVYALIYVQMWIELDFIKYKRVSFYSIIEISISKIILLMDMVKNILIQGLVSFSCQMFYSSINEANHISINVKNSKKGSDVSRICKNILRLNKAKFSKMQACRLYTIDSKLPYDIVTSIANFAVVLIQFALLRILNK	5	forward	37074 - 43250		NM_001130875.1 Bombyx mori gustatory receptor 60 (Gr60), mRNA	0.23	3e-13
Heliconius melpomene melpomene	gustatory receptor	HmGr50	HE671693	HMEL027052	Chromosome 19	1248	ATGGTGTCACCAATAATTTATAGTGAAATTTTGTACGATAACAAGTTGGAAAAAGAAATACAACATATGTTTATGCCATTTAATTCAATGCAATATCTGTTTTTTCTGCCAAAATATAAAATATATAAAAACTTCATTAGTTTCAACAGCTTTAAAGTAAACGTTTTCTCTCTTATTGGTATTATAATACCGACTGTTTCATTTATTTTTCGCACGATAAAATTATTCAGTTTAGCTTATCGAAATTTTTATTTTGTTTTATTCTTGTGTTTCGATTTTTGCTTTTATGTTTCTGGCTTTTCCGTAAGCTATATTTCAAATATCGCTTACAAAAAAGAAAATATAGAATTAGTTCTGAGCATTCAAAGGATTTTCAAAATGTTCAAATTCAAGAGATAT…				416	MVSPIIYSEILYDNKLEKEIQHMFMPFNSMQYLFFLPKYKIYKNFISFNSFKVNVFSLIGIIIPTVSFIFRTIKLFSLAYRNFYFVLFLCFDFCFYVSGFSVSYISNIAYKKENIELVLSIQRIFKMFKFKRYQNFLSCTVISWVAMYLIVIFFIIMNGLYLLLSKSYVLDTVTTFFFIYFNASVVYAGRILNIITIQLKLWISELNYLKAVNHRSQTACKIHENYIIKSKSPNAPKKIPQKQENVIRKDWDRLLNIYRKILETYDLYKRTFQILILYHAVGTFVNTLIYVQIWIQYHNIDRVQHNPAKTRGWQISQIRICLWVVKDIIVNSFISFSSQIFYATVTKAQVECIRVLKCNPGADARKTCKNVIRLTNVSFTVTKACGLFQVDAVYLFQMY…	4	forward	66793 - 69228	intron1-2, intron2-0, intron3-2	BK006612.1 TPA_inf: Bombyx mori gustatory receptor 58 (Gr58)	0.3	3e-09	Corrected the gene model with RNA-seq; NNNs in assembly
Heliconius melpomene melpomene	gustatory receptor	HmGr51	HE671693	HMEL027055	Chromosome 19	1245	ATGTGCACCATAAATAAAAATGAGCCCTTATATGATAACTTATTGGCAAGGGAAATGCAAAGTCTAATTTTACCATTCTATATAATTTATTACTTACTTTTACAACCAAAATATCAGATTTCTAAAAATTTTGTGATTTTTAACACTTTTGGAGCAGATGTTCTTTCAGTGTTTAGTGTTTTGATACCCATCGCGTGGTTCATTGCTCGTTACATAAAACTATTCCCGTTAGTAAGAAATACCTCTTATATTCTTATTCTACTGACCTGGGACCTTTTCTTCAATTCTTTTAGTTTTCTTATTACTTACTATCTGAACTTTAATAACAAAAGGATTAATGTAAAATTGGTATTAAACTTCCAAAGGGTATTTCGAATGTTCAGACTTAAAAAGTTCAAA…				415	MCTINKNEPLYDNLLAREMQSLILPFYIIYYLLLQPKYQISKNFVIFNTFGADVLSVFSVLIPIAWFIARYIKLFPLVRNTSYILILLTWDLFFNSFSFLITYYLNFNNKRINVKLVLNFQRVFRMFRLKKFKHYNSCAIISWIAISSLVLYHVCLQIYYIFYCKRHFFEAMSNFSLLHFNVNIVYAIRAINIITIQLRLWIVELKSLTSLTKSSFTVDQIFSKYFNNNVRVLFSSKWKRLYNIYIKIMKNYAIYKKIFQIMILYHGVGAFVSSISYVQLWMEFDSIDKKFRYAYTPKWNTSKITICLWMVKDLFLNCVICFACQRFYTTVEKAEVQCIKVLNCTSVLGICVTITIYSFSAARKTCKNVIRFNNVGFQKLQIYRVYEVDAFLPIILIRS…	5	forward	85008 - 88375	intron1-1, intron2-0, intron3-0, intron4-1	NM_001130875.1Bombyx mori gustatory receptor 60 (Gr60), mRNA gb|EU769124.1| Bombyx mori gustatory receptor 60 (Gr60) mRNA, complete cds	0.22	3e-06
Heliconius melpomene melpomene	gustatory receptor	HmGr52	HE667900	HMEL027002	Chromosome 6	1245	ATGACAAAAGTGAGTGTTAAAAATGATTTCCAAAAATATAACTTAGTGTTGCCTCAACAGCCATATTTCGATGATTTCTTGCAAACTATGACAAAGATATTTCACTGGTCGCGTTACGTCGGTTTTGTGGGTCTCGAGTCATTTGTATGGAAACTATGGGCGTTTCTACTGATATCCCTGTTCCTGGCTATAGAGGCCGAGGCCATTTGGAAAGTAGTGAAGGCGCTGGCTGGTTGGGCTATTGATATGGTTGGACATAGAAGTGTAACAGCCAGATTTGCAGGATCCCTGTTCTACGCGTCAGCCATCTTAGGTTTAATACAATGTTGGAGGCTCTCCAGCTCTTGGGAAGACCTGTCGAAGTACTGGGCTTCAGTGGAGTGGGTGTTAAATATAAAA…				392	MTKVSVKNDFQKYNLVLPQQPYFDDFLQTMTKIFHWSRYVGFVGLESFVWKLWAFLLISLFLAIEAEAIWKVVKALAGWAIDMVGHRSVTARFAGSLFYASAILGLIQCWRLSSSWEDLSKYWASVEWVLNIKGLLPDRTIKKKMYRVVLFMAVCSTIEHILNMAASYDFQCEKSLCLRKYILKSHGFLLLEFEYSHWIGVPLLFMSLIATIIWNLQDLLIILISIGLTSRYQRLNRCVKKITSKHNMGQINKDTEFVKINTWRKIREAYVKQAMLVRRVDSCLSGIVLVSTFFNFYFICLQLFLGITIGLGGLPLRQVYYAVSLTWICIRTGYTVLAAADVNKHSKLALPFLYECDRQFYNIEMERLQKQLNKDYVALTGMGFFNLNRSVVLQMAGSV…	8	reverse	87129 - 82813	intron1-1, intron2-1, intron3-1, intron4-0, intron5-2, intron6-0	AJ487480.1 Heliothis virescens partial mRNA for putative chemosensory receptor 5 (r1 gene)	0.45	2e-102
Heliconius melpomene melpomene	gustatory receptor	HmGr53	HE671488	HMEL027040	Chromosome 18	1191	ATGGAAGATTTAGAAAATGTTAAGCTTCAGCTCGTTTTGTTTATGTTGAAACCGTTGGCAATGATTGAGAGCTGTTTTGCTAAATTTAGATACCGAGCAGTAAATGGAGACATTGAAGTAATTAACAGAAAAATGAAGATATACGGTGTAGCTATGGTTCTCGCTTTCTCCATACCTTTCGTTATATCCTTTGTTAACACAGCTGTAGTATCAAATTCAATGAACATAATAGAAACTATGAATTTAGTTGAGGATACAGTGACTTTAGCAATGTTCATACAACACATTGTATCTATGATTATTTTTCAATGCTACAGCAAGTACAATGTGCGAATTATCAAAAAAATTACGTACGTTGACAAAATATTGAAAATTACAAACGAAAATTTATTTTATAAA…				397	MEDLENVKLQLVLFMLKPLAMIESCFAKFRYRAVNGDIEVINRKMKIYGVAMVLAFSIPFVISFVNTAVVSNSMNIIETMNLVEDTVTLAMFIQHIVSMIIFQCYSKYNVRIIKKITYVDKILKITNENLFYKKSRTQVQIGITIVFIIFTFMYILDSCTFHDDESIVKTIVCVIVDFDRHFQVYAFCIYMYVIIKRLSLINDYLKQNINIQKERKVSIILPPSTSQIKNFGLPSGQTIEIRTLAVAYDIIGETSSLTNEIFQINILNTLVFTFIFIIITIWISIYDLRSDGTSETLSRVIFICFFEILSVGIMSYVCELIIFKRYATKTLINEIIMDYDRPKEVRLHAKAFLMLIEVWPLKTFTYDMIIIDMKLMLKFISVSTTYLIFIIQVSNLI	1	forward	459456-460646	1 exon	BK006609.1 TPA_inf: Bombyx mori gustatory receptor 53 (Gr53)	0.35	3e-48
Heliconius melpomene melpomene	gustatory receptor	HmGr54	HE671444	HMEL027038	Chromosome 9	1098	ATGCAGTTCAGAGCTAAAAACAATTTCAATCCCAAATTGAACTTACTCGACCGATACAAATGTTTTCTTGCTATTTTATTCTTCTGCGGTTTCAATCTTAGAGTTTTTAAGTTTTTCAATAGATTTAGAGTTTTATCAATTATTTACAGTATTTCTCTTATTATTATAACCACTTCAGCGACTGTATATTGCTGTGTGACCACTAATATTTTACAAACATGGTCTTTAGTTGAATATATATTATCAGTTTCCATTTTAATCATTTATAACAGCAAAATTACCAAATTCTCGTTTAAGCTTCACGAAATTGATATCTATTTGAGAATTAACTATGATCATTATTATAGCATCAGGAAAAAGGTTATAATAACTATAATTTTACTCTGGATCATTAGAATT…				366	MQFRAKNNFNPKLNLLDRYKCFLAILFFCGFNLRVFKFFNRFRVLSIIYSISLIIITTSATVYCCVTTNILQTWSLVEYILSVSILIIYNSKITKFSFKLHEIDIYLRINYDHYYSIRKKVIITIILLWIIRICYTSIHCLSYDCSIHLITFILSLFASFSLDLNRVWRFVVLDIVYHRLSLLHKRLEETTECNYYLYINKNKIIKEDKIKFCLNLYGSIADITDLISPELHASMFASIVCSIPKLIINIYHVLLVLEGVEPAESIGFLIMHISHVCFLLFSPCILIELHLVEVEKIRCHLLHRLIEEKDPNIKSGISDFLTYTNIRNFESKIWRFIPMNISLPIEIASMCASTLIVIINFTHLYG	4	reverse	59472 - 57872	intron1-0, intron2-0, intron3-1	BK006599.1 TPA_inf: Bombyx mori gustatory receptor 16 (Gr16)	0.34	0.032
Heliconius melpomene melpomene	gustatory receptor	HmGr55	HE670771	HMEL027015	Chromosome 2	1101	ATGGCATCACAACTAAGAAGATGTATTGTAGATGAAACAGTTCTTTTTGTAATGAGAATATCTCGATGGTTTGGACTTGCTCCGGTGCGTTTCACGAAATGTCGTGACAAAACATTTATGTATATTTCACGCACTTTCTTCATCTACGGACTGATTTTCGTCGTCGTCTTGGATATTCTGCTGTTTTTTGCAACGTATTTTGACCAAAAGTCGCTTATTATAGATAAGTATCAAATAAAAAATATAGAAATTATTGGTATTGTTTTTAAAATATGCGATACTTTGTTGTCCACTGGCTTAGTTACTCTCGGTGTTATAAATGCAACAAGAAAGACAAAAACTTCAATGTACTGTGTTCAATCTGTGAGAAAGATAAAATGTAATATCCTTGGTGGCTCT…				367	MASQLRRCIVDETVLFVMRISRWFGLAPVRFTKCRDKTFMYISRTFFIYGLIFVVVLDILLFFATYFDQKSLIIDKYQIKNIEIIGIVFKICDTLLSTGLVTLGVINATRKTKTSMYCVQSVRKDNVLKWKILSVTVLFVFGTWMFKAIDVWRYSVFADLQIDTILLILTILIMMELQFVVIAFYIRSGFRAVNECLRNVIFLEKRLALSHKVREISQSYVGVCNVLREFNDSESTTIFLQLVNLMLHLIITVFNFVEAVHIHGNVNSKPGLLALQCTWFVYHILKMILLVEPCCRTEEEVANTRILVGKLMCHITTEADPLQDETEALYNHILLNEVSYTVFGIFSLGRPLISK	6	reverse	260648 - 256910		JX970522.1 Helicoverpa armigera gustatory receptor (GR9) mRNA, complete cds	0.31	1e-09
Heliconius melpomene melpomene	gustatory receptor	HmGr56	HE670771	HMEL027013	Chromosome 2	1257	ATGACATCACAAGTAAGAAGGTGCGTCGTGGATGATGCAGTTCTTTTAGTGATGAATATATCTCGGTGGCTTGGACTCGCCCCGGTCCGTTTTACGAAATCTCGCGATAAAACATTCATGTACATTTCACGCACTTTCGTCATCTACGGGCTGATTTTTATCGTCATTTTCGATTTATTCATCATTATTGCAACGTACTTGGATATAAGCACCAGTATTACAGATGAAAATAAAATAAATAATACAGAACATACAGGTTTACTTTTAAGAATATGTGATATTTTTGTATCCTTTGGCTTAATTACCACCGGTGTTATTAATGCAACAAGAAAAACAAAAATATCGATGTATTGTGTCGAATCAGTGAGAAAGATAAAAAATAATATCCTTGGTGATTAT…				419	MTSQVRRCVVDDAVLLVMNISRWLGLAPVRFTKSRDKTFMYISRTFVIYGLIFIVIFDLFIIIATYLDISTSITDENKINNTEHTGLLLRICDIFVSFGLITTGVINATRKTKISMYCVESVRKIKNNILGDYEDNNILKWKIFMLTMLFLFGTWALKAVDIWRYYGFSDLDVDAAALSLTILIMMELQFVVIALYIKSGFQAVNECLRNVITNLEQENSRNDLKPHILKIPVKAINTAIDLIGITDQRYPDVTVAKRLKLSHKVREISQSYVGVCDVLREFNDSESTILFLQLTILTLHIIITIFNLVKTVHVRENVISKPDLLALQSVWFVYHILKMILLVEPCCRTEGEVANTRILVGKLMCHITAEADPLKDETEAFYNHILLNEVSYTVFGIFS…	8	reverse	232938 - 229038		JX970522.1 Helicoverpa armigera gustatory receptor (GR9) mRNA, complete cds	0.25	2e-22
Heliconius melpomene melpomene	gustatory receptor	HmGr57	HE670235	HMEL027007	Chromsosme 2	1101	ATGACATCACAAGTAAGAAGGTGTGTTGTGGATGATACAGTTCTTTTAGTAATGAAAATATCTCGATGGATTGGACTTGCTCCGGTGCGTTTTACGAAATCTCGTGACAAAACCATCATGTACATCTCACGCACTTTCGTCATCTACGGACTGATTTTCATCGTCGTCTTCGATCTTTTGATAATTTTTGCAACATACTTGGATATAACGTCAAGTATTACAGATCAAAATATAATAAATGGTATAGAACATACAAATTTTATTTTCGGAATATGTGATAATTTGTTGTCCATGGGCTTAGTTAGCGTCGGTGTTATTAATGCAACAAGAAAAACAAAAAACTTAATGTCTTGTGTTGAATCTGTGAGGAAGATAAAAAATAACATCCTTGGTGACTAT…				367	MTSQVRRCVVDDTVLLVMKISRWIGLAPVRFTKSRDKTIMYISRTFVIYGLIFIVVFDLLIIFATYLDITSSITDQNIINGIEHTNFIFGICDNLLSMGLVSVGVINATRKTKNLMSCVESVRKIKNNILGDYQDNVSKWKILSLTVLFLIGTWILGAIDSWKYYEFTDIAVDVIVLLLPIIFMMELQFVVIALCIKSGFQAVNECLRNVIYVIVAKRLKLSQKVRKISQSYVGVCDILREFNDSENTTMFLQLTILNIHMIITIFNLVKTVHTRANVISKPVLLASQCVWFVYHVLRMILLVEPCCRTEEEVANTRILVGQLMCHVKTEDDPLQDEIEAFYHHILLNEVSYTVFGIFSIGRALISK	6	reverse	26042-20736		AJ487479.1 Heliothis virescens partial mRNA for putative chemosensory receptor 4 (r1 gene)	0.23	3e-19
Heliconius melpomene melpomene	gustatory receptor	HmGr58	HE671681	HMEL027046	Chromosome 19	1140	ATGACAGTACAAATTTTCAATCATTGTCTGTTCGTAGCTCGAGTGGTAGTACTGTTGGCCAGTAGTGCTGTTGAAATGAAAATATTAATTAAATGGATATTCCAATATTTATGTGGGCAGTTGCGCTCAGTAAAAAATATAATATTATTGAGAATATTTTTTGGCTTTTACTATGAAATAAGCAAAAGAAAATCTTTTAAGTACTTACTTAAGGTTTATTGCTTAATATGTATTTTCGTAAACGTATGTTTCGTGTTTACGATTGTAACATACGTACATTCAACTTGGAGTTATATAATTGTTGTAATAGAAACATCGGTCTATTCGTTATGTGCATTGTATACCGAGGAACGCTTCTTTGACAATTTTTGTAGAAGAATACGGACCATATATAAGTTA…				380	MTVQIFNHCLFVARVVVLLASSAVEMKILIKWIFQYLCGQLRSVKNIILLRIFFGFYYEISKRKSFKYLLKVYCLICIFVNVCFVFTIVTYVHSTWSYIIVVIETSVYSLCALYTEERFFDNFCRRIRTIYKLLSVSQEALDAPSLYVLYVQFLIKIIHTAIFMYLRNSGIPEILCVVGCFIIILAYLRDVPSIVTFDLFRSTMSFIRKSLETKLAATDLTNDAKIRILTKHLFTYKHLLDNMRDNSKIAKIFVSINMNIFFIFVSICVQIIQLSHHTEFGVLTVILDGILGSMSLFMCAALCEMAIIEYEKIQVILGKQLLLCKNDPHLRLTIYDILDYIECRPPMFSLLGIFPIRVSFIVGFIEVCVTYIIVLLQTIN	3	reverse	101567 - 98838	intron1-0, intron2-1	BK006606.1 TPA_inf: Bombyx mori gustatory receptor 33 (Gr33) gene, complete cds	0.41	0.009
Heliconius melpomene melpomene	gustatory receptor	HmGr59	HE671681	HMEL027048	Chromosome 19	1116	ATGAAAACATTATTTAATTGGATATTCCAAACTTCCTATGAAAAGTTGCGCTCAGTAAAAAATATAATATTATTAAGAATATTTTTTGGTTTCTACTACAAAATAAGCAAACGAAAATCTTTTAAGTACTTACTTAAGTTTTATTGCTTAACATATAGTATAGTAAATGTATTTATCGTGTTGACAGTTGCTATAAGTCTAAACTTATTTTCGAGTGTTATTAATTTTATGTTTGCGGTAATAGAAATATCGGTCTATTCACTATCTGCTTTGTATACTGAGGAAGTCTTCTTTGACAATTTTTGTAAGGGAATTAAGATCATATATAAATTATTGTCGATATCACGAAACTCGTTAGAAGCTCCGTCGCTTTGTATATTGTATGCACAAATTATTTTA…				372	MKTLFNWIFQTSYEKLRSVKNIILLRIFFGFYYKISKRKSFKYLLKFYCLTYSIVNVFIVLTVAISLNLFSSVINFMFAVIEISVYSLSALYTEEVFFDNFCKGIKIIYKLLSISRNSLEAPSLCILYAQIILKIIHTALYMYLEKTFLMKILCVFGCSVIISIYLRNVPSIVTFDLFRSTMRCIRKSLETMLDSRNLGNDVKIQILTKHLFIYKHLLDNMRDNSKILKIFVSINMNVYFYCFFAKTDLLLLCELLIDNTDEINWCKDNTFFSILTIFLDAILGSLSLFICAALAEMALIEYDKIKVILGKQLLLCGNDFHVRLMIYDTLDYIECRPPIFSSLRVFPIGIDLITGFIEICVTYIIIMLQTIN	3	reverse	108751 - 106754	intron1-0, intron2-1	BK006616.1 TPA: TPA_inf: Bombyx mori gustatory receptor 64 (Gr64)	0.25	0.0003
Heliconius melpomene melpomene	gustatory receptor	HmGr60	HE671945	HMEL027058	?	1032	ATGGAAGCTTTCATTGTTCGAATATTCCAAGCTTTATGTCACAAATTACGGTCTGTAAAATATGTAATGATATTAAGAATACTTTTTGGTTCTTATCATAAAATAAATAAGCCTAAATCATTCATATACTTCGTTAAGCTGTATTGTTTAACGTTTAATGTTGTAAATGTGTGCGGTATGTTACTAGTTCTCAATATATTTTCTAGTATTATTTTCCAAATATTTTTCATATTGGAACTTCTTGCCTTTTCACTTTTCACTTTGTTTATAGAAGAGTTCTATTTTCTAAATTTTTGTAGTAGAATTCAAACGATAAATAGATTGTTGTCGATGTCACAAAGATCGTTGGAAGCACCCTCGCTTTGTGTATTGTACTCCCTACTTGCAGTGAAAATCTTC…				344	MEAFIVRIFQALCHKLRSVKYVMILRILFGSYHKINKPKSFIYFVKLYCLTFNVVNVCGMLLVLNIFSSIIFQIFFILELLAFSLFTLFIEEFYFLNFCSRIQTINRLLSMSQRSLEAPSLCVLYSLLAVKIFHTTFQIWSSPTTLMRVADICFNNMILSIYLNRAPSIVTFDLFRFTMKRIRISLETKLNGEDRTNEVKAEIITKHLLIYKHLLDNMRDNSKVLKIFNKKNVIILKILQITLLSVLIPIGTGLLENSQLIICNALAEMALIEFEKIRVVLGKQLLLCKNDCQFRLVIYDTLDYLECRPPIFSVLRMFSMGIDHIKGFIILCVTYVIVLLQTLN	3	forward	128994 - 131456	intron1-0, intron2-0	BK006606.1 TPA_inf: Bombyx mori gustatory receptor 33 (Gr33) gene, complete cds	0.38	5.8
Heliconius melpomene melpomene	gustatory receptor	HmGr61	HE671681	HMEL027047	Chromosome 19	1044	ATGATTCCTAAAGTTAAGATGTTTGTTAAATTTGCTCATAAGAAAATATGTTGCGTGTATAATGTATTGAAAATAAGATTAATATTTGGATTAAATTATGAGACAAGCAAATCTAAGAGAATCGTTTGCCTTTTGGCAAAGCTATATTGCTTAATTTATATTAGTGTCAATGTGATTCTATACTTACCAAAGCTTATCTTTTACATGAATACCCAGGACTCTGATATACTCACGTCCGTAAATTTAATATAAATTTAATTTGAAAGTATATGTAATGCACTGGTTGCCATCTGGACTAAGGAAAAGTTTTTTATGGCTTTCTGTGCAGGAGTTCGAACAATTGATAGACTTATGAACGTCCAGAAACCAATAAAAGCATCATCGCTTTATATCTTACGA…				348	MIPKVKMFVKFAHKKICCVYNVLKIRLIFGLNYETSKSKRIVCLLAKLYCLIYISVNVILYLPKLIFYMNTQDSDILTSVNLI*I*FESICNALVAIWTKEKFFMAFCAGVRTIDRLMNVQKPIKASSLYILRVYSVIILKGILQLATAFLCLKFGFYTNVATYSLNFIIFLNSFSNFTSTIMFNIFWSRLKYIRKSLQIKLNATHVDADMKMRIVKKHIHVYKIHMDNIKNNSKISMIYIGFFQGEDTLFWALVPDCILGFVYIFTTNVYPEMIKAEYEKVIQILGQQFLLYDDNEMLRVSIYDALDYLEVRPPSFSAMRVFPIDINLIKGILQVSYTYIIVLLQIN	3	reverse	105798 - 103396	intron1-1, intron2-1	BK006606.1 TPA_inf: Bombyx mori gustatory receptor 33 (Gr33) gene, complete cds	0.43	0.17	expressed pseudogene; both in-frame stop codons are recovered in RNA-seq data
Heliconius melpomene melpomene	gustatory receptor	HmGr62	HE671162	HMEL027025	Chromosome 10	1125	ATGGCTCTAATTGAAACTAATAATTATATAGATGAAAATTTCAAAAAAGCTCTATTACCTTTAAATTTACTACAAAATATTTATTTCGTATCTAAATATACTATTCGTAATAACTTCATACATACAAAAAGTTACATATATATATGTTGTTCTGTACTATCTGCGTGTCTTATAATTCTTGCCTTCTGCTTTCATTTGGAATTGGAACGGAATTTCATTAAAATTTTGAGTGTTTCCATCTATTATTCATTGATTGTAGATCACATTATTTACATTATTGAATGTCTTATTCTATATCTTAATAACATTTACAGTAGTAAGCTTTATATCGAACTCATTCTTAACATCCAAAAAATTATGAAAATCTTTAAAAAATCGAATAATGACTTTAAAAGATGG…				375	MALIETNNYIDENFKKALLPLNLLQNIYFVSKYTIRNNFIHTKSYIYICCSVLSACLIILAFCFHLELERNFIKILSVSIYYSLIVDHIIYIIECLILYLNNIYSSKLYIELILNIQKIMKIFKKSNNDFKRWEIFNWIIFFILFVSYIVISVSFSSYIDNIWSTNTLRHTFYMFALLYYDVNIICASRYMNIINKCIKLWICNIQRVSKRYTENSVHSNPRRNLGIDHKTYFSIYIDIIDSFDKFKNMFQLSVTGIEPTTCCVYNRKFYFFQTVSVLTEFYVVLWIFKNILLIVLCIKECQIFYINIVEAERKCLLQLIHNNHTELKKLFKNVRRINKVRFNKMTACGFFTIDAVLPLKYIDLFNVYNIVILQF	4	reverse	713557 - 711476	intron1-1, intron2-0, intron3-1	NM_001130875.1 Bombyx mori gustatory receptor 60 (Gr60), mRNA	0.21	2e-07
Heliconius melpomene melpomene	gustatory receptor	HmGr63	HE671244	HMEL027028	Chromosome 12	1239	ATGGAGATCGATTCTAAATATAATAACTACATAAAAGACATCGTTTATACGTTTGCTCCTTTAAATTTAATTCTTAAATTATTTTCATTAAACAGTAATAGACAAAAATATACACACCCATGTCGAGAAGTTACGAAGAGAGCCATACCCGTTTTTATAACCGGAAGTATAAACTTATTCACATTGTATTACAAAATGGAATATTTATATAAAACTATATTGGTATCAGTAATGTATACTGATATAATTCAAATGGTATACGATATTTGTCAATATATAGTGGATGTTTTTTTTGTATATAAATACGGTGCAGAATATTGTTATGAATATACTAAGCAATATGCTTGTATTGACCGTTTGATTGGCAATGGTTTATATTCCACAATTCGACTAAGATTG…				413	MEIDSKYNNYIKDIVYTFAPLNLILKLFSLNSNRQKYTHPCREVTKRAIPVFITGSINLFTLYYKMEYLYKTILVSVMYTDIIQMVYDICQYIVDVFFVYKYGAEYCYEYTKQYACIDRLIGNGLYSTIRLRLMKVMAVLFFVWLLSTIFDYAIWVNGFGFIQTTVYSISYVYMFIKILTNLDLTVNVMHVEIRLLILGDIIQDYYMSAQDSAGGVDDIVAKKNWFYNDGGDTHVVNNGLLRTVKVNSDINLQEVKSLSRCYLLLIEQVKFINRMYGIRMLLNNTSLLIDIIRLTNLAVLVVLGSQDSGYASGYYPAIATFSRSLACVIVLISLVDHCERVYRQRERILLLLDHLITDKNLDNEVLSAFNNFKSLVQSQSIDFHMYSFMRLDYPLLVSI…	4	reverse	338980 - 336849	intron1-0, intron2-0, intron3-1	BK006615.1 TPA_inf: Bombyx mori gustatory receptor 63 (Gr63) g	0.62	4e-53
Heliconius melpomene melpomene	gustatory receptor	HmGr64	HE671681	HMEL027050	Chromosome 19	1083	ATGATTCTTAAAATTAAGAAATTCTTAAAATTAACTCATAAGGAATTGTGTTGCGTGTATGTGAAAATAAAATTATTATTTGGATTATATTATGAGACAAACAAATCTAAGAGAATCTTTTGTCTCTTAGCAAAGCTATATTGAGTAATTTATGCCAGTTGCAATGCGATTATATATTTGTCAGTGCTCACCTATTATGGAGATACAACAGATACCTTCACGGTTATAAATTTAGTAATAACTGTACTTGAATGTGTGTGTAATGCACTGGTTGCTATCTGGACTAAGGAAAAGTTTTTTATGGCTTTCTGTGCAGGGGTCCAAACAATTGACAGACTAATGAACGTTCAGAAATCAATGAAAGCATCTTCTATTTATCCTATATCTTATAAAACAAAT…				361	MILKIKKFLKLTHKELCCVYVKIKLLFGLYYETNKSKRIFCLLAKLY*VIYASCNAIIYLSVLTYYGDTTDTFTVINLVITVLECVCNALVAIWTKEKFFMAFCAGVQTIDRLMNVQKSMKASSIYPISYKTNILYSIIILKIFHAAFFFLKFDIIIKILIFCLNLMIISNYLSNFTLTIMFNIFWSSMKLIRKSLQAKLNATNVDSDMKMRIIKKHIHVYKFHMDNIKNNCRIPMMFVSTSIVKIYFRLVIYIIIFQEEDGSFWVYVPDCILGSAYVFTCSVYAEMVKAEYEKIKQILGQQLLLYDDNEMLRVSIYDALDYLEVRPPNFSALRVFSVDINLIKGILEVSYTYVIVLLQST	4	reverse	119328 - 116093	intron1-2, intron2-2, intron3-1	BK006606.1 TPA_inf: Bombyx mori gustatory receptor 33 (Gr33)	0.4	1.5	frameshift; pseudogene
Heliconius melpomene melpomene	gustatory receptor	HmGr65	HE671681	HMEL027049	Chromosome 19	1074	ATGATTCGTAAAATTAAGTTGTTTTTTCAATTTGCTCATAAGGAAATATGTTGTGTGTATAATGTATTGAAAATTAGATTAATGTTTGGATTATATTATGAGACAAACAAATCTAAGAGAATCATTTGTCTCTTGGCAAAGCTATATTGCTTAATTTATATTAGTGGCAATGTGATTCTATACTTACCAACGCTTATTTTTTACGTGAATGCCCAGGACTCAGATATATTCACGTCCATAAATTTAGTAATAACATTGCTTGAATGTGTGTGTAATGTATTGGTTGCCATATGGACTAAGGAAAAGTTTTTTTTGAACTTCTGTGCAGGGGTTCGAACAATTGATAGACTAATGAACACCCAGAAACCAATGAAAGCATCATCGCTTTCTATCGTATAT…				358	MIRKIKLFFQFAHKEICCVYNVLKIRLMFGLYYETNKSKRIICLLAKLYCLIYISGNVILYLPTLIFYVNAQDSDIFTSINLVITLLECVCNVLVAIWTKEKFFLNFCAGVRTIDRLMNTQKPMKASSLSIVYSVIIVKSFHSAFLCLKFGTHDIIGALSLNLIMLSNIFSNFTSTIMFNIFWSRIQLIRKSLQAKLNATNVDADMKMRIMKKHIHVYKFHMDNIKNNSKIPTMFVSTTINIIIISINFYIINFQGQDTFLWILVPDCILGSAYVFTCSVYAEMIMAEYGKVKQILGQQLLLYDDNEMLRVSIYDALDYLEVRPPSFSALRVFPIGVNLIKGILEVSYTYIIVFVQIN	3	reverse	113934 - 109873	intron1-2, intron2-1	BK006606.1 TPA_inf: Bombyx mori gustatory receptor 33 (Gr33)	0.24	9e-05
Heliconius melpomene melpomene	gustatory receptor	HmGr66	HE672055	HMEL027069	Chromosome 13	1125	ATGTCGTCGAATTTATTGAAAAATATTAAAAAGCTTTTAAAATCAAACCAAGTGAAGAATATAGTAGAGTCGTCATATTTAATTCGATATGTGAGACAATTTGCTGGTTCCTCTGTCTTTACTATCAAAAGCACCTCCGGCGAAACTATTGTTTCTACATTTACTCTTTTTGGTTTTATATCTTTTATTTTTTGGTATACTCTATATTTTTATTCGCTTTATAAAGTTTATTTTGAAGATCAAACTATACTTAGAGCGCTCTATGATACCAAATTGGAAAGGTACGGTGATGAAGTTGAGAGGATAACTAACACTTTATTCGTATTGTACGCCTTGTGGAAGGTTCCCTTTGATTTGAGTGGCAGTACTGAAGACATGCAGTTCATTGTCGATATCGAC…				375	MSSNLLKNIKKLLKSNQVKNIVESSYLIRYVRQFAGSSVFTIKSTSGETIVSTFTLFGFISFIFWYTLYFYSLYKVYFEDQTILRALYDTKLERYGDEVERITNTLFVLYALWKVPFDLSGSTEDMQFIVDIDKAFRELGEKLDYSKKIKSLIIICTAQIFISGTRILSVWMSFRNLDISVPICKVFQMLFTDYIAFVITAQYCTYLIILKRRYRIINRVLTAIKEQSTDFFMIRLNQPGVSDKVRRIKLEAKYSTIKLKSCGKIYSMIYKATQTANDKFGAVVLHTMLMTLLFIVLYLYYFMEATASGLFHDRARYIDFLIYVFWQIGFALSIEHAYIYFSEATVKEVSDYIFFLMFLKLDSKPILIIESIILK	1	forward	144028 - 145153	1 exon	NM_001246287.1 Bombyx mori gustatory receptor 67 (Gr67), mRNA dbj|AB600836.1| Bombyx mori BmGr67 mRNA for gustatory receptor 67, complete cds	0.43	2e-88	This annotation is missing at least one exon at the C-terminus that is possibly alternatively spliced (see AgGr33 output)
Heliconius melpomene melpomene	gustatory receptor	HmGr67	HE671321	HMEL027031	Chromosome 17	1071	ATGTTTTACAAATATACAAGAAAATTTTGTAGAATATTGTTTTCGATAAATGCTATTTTGTGGCTTCGATTGCTTTTCGGTTATTATAGTGAAATTGTATCTTCTAAGCTTTTACGGTTTTTAATTCGATCGTATTGTGCTTTTTACGGTTTATTTTCAATAATCTTTATGGTTTACAATTTGTATATGAAAAAAAATGAGTTTTTTTCAATTTTCACCATTCAAATGGCTTTACATTTCTTTATTAATTTATTTATATCGTTCTACACAAAGGACGAGAGTTTTCACAAGTTTCACTCTGAAATAACAATTATTGACAAAATGCTGGGAGTGAAATCGGACTTTTTCAACATAAATATATCGACCCGTACACTTATATTGTGTTTTATTGGTAAAATT…				357	MFYKYTRKFCRILFSINAILWLRLLFGYYSEIVSSKLLRFLIRSYCAFYGLFSIIFMVYNLYMKKNEFFSIFTIQMALHFFINLFISFYTKDESFHKFHSEITIIDKMLGVKSDFFNINISTRTLILCFIGKIVAEFVCFFRDISFFNIRHMIVVSMLITNHLSLSTGIMLFEFMYARLNFIVRNIKIKFEDKRIVTNKKCYMLKKFLHIYKILLENFSRNNNYLNIVILVNLIFIFVRLVLCFHFAIVIYVSHKYTELAINIIYEGIISATMICTLATMAELILNEYDRIKEILVDLLISNKDEELRNMIYESLEYISNRPPKYTIWRIFPLDIHLFIGFVELCTTYVIILLQFRY	4	forward	130150 - 132305	intron1-2, intron2-2, intron3-1	BK006606.1 TPA_inf: Bombyx mori gustatory receptor 33 (Gr33)	0.44	1e-06
Heliconius melpomene melpomene	gustatory receptor	HmGr68	HE671241	HMEL027026	Chromosome 12	1146	ATGTTCAAGGCTTTTAAGAAATATTTCATTTTCAAGTCACAAGCGAACATGTTAATACACATGTCAGAGATTATCCAACCCTTATACTTAATGACTTCAGTACTAGGATTGTTTCCATACAGTGTAAAATTTGATAAGACAAAAAATATATACAAAATCAAGCGTAGATCAGTATATATTAATTCACTGTGCGGAGTATCCCTAGTTCTGATAATATTGTCTTTCTTAGCTTTGCATATACAGGGAGTGTTACAGTCCCCTGAAACTATTTCAATGACCGAAGCAATAATGACTCAAATGAATTATATTCTTGAACTTATTAATTTTGCTTTTTTTTGTGTTGTGGCCTACTGTTGTTCTTTTTTGAATCGCACTAAGTACGTAAAAGTGTTAAATATG…				384	MFKAFKKYFIFKSQANMLIHMSEIIQPLYLMTSVLGLFPYSVKFDKTKNIYKIKRRSVYINSLCGVSLVLIILSFLALHIQGVLQSPETISMTEAIMTQMNYILELINFAFFCVVAYCCSFLNRTKYVKVLNMLISTWLSLPNNGKNKKNLRRLHFQVKIMTIVSLFILTVTQVCVNFTRENSLWKMVLVTITFILPQTIQFITLALYYAFVMMVVAILTNIKELCEEIAKRNNESIIGVVEVRAKCVTLRQMELAYVKAFEIKTYINEIFQGPILASTLQCFHSIVSEAHIIYHGIAIAQYMSTHDVINCSIWIFYQLLKIYTLAHAGSSLKYEIQHFSSLIFYQKIELTVYEYFPLDATLIYNMLASATMYLIILVQFDKRE	3	reverse	399528 - 397171	intron1-0, intron2-0	NM_001246288.1 Bombyx mori gustatory receptor 68 (Gr68), mRNA dbj|AB600837.1| Bombyx mori BmGr68 mRNA for gustatory receptor 68, complete cds	0.48	1e-106
Heliconius melpomene melpomene	gustatory receptor	HmGr69	HE668809	HMEL027004	Chromosome 6	978	ATGGTACTAAAGAAGATATTTAGTTTGAAAAAATTACTCATATTTAAATTGATTTTTGGACTATATTCCGATTGTAGTTCCTCAAAAATAATACGCCTGCTTGCAAAGTTATATTGCATACTGTATATTGTCATTATTTTAGTTGTTTATTTATATTTTTTTCCTGATTATTTCGCTGATTTAACTATCACTAGTTTGTTGAGACTGTGTACTAATATATTGTTCTCATTATTTTATAAAGAAAAACATTTTATCCATTTACATTCGGATATCTCAATTATTGATAAAATTATAAAATTTGACACTAGTAAAAATACATTTTCAGCTAGTACTTTTACGTTTCTTTTTATTTTAATTATAAAATTTATATCGATTTATGCTTTTAAATATGAATCAAAT…				326	MVLKKIFSLKKLLIFKLIFGLYSDCSSSKIIRLLAKLYCILYIVIILVVYLYFFPDYFADLTITSLLRLCTNILFSLFYKEKHFIHLHSDISIIDKIIKFDTSKNTFSASTFTFLFILIIKFISIYAFKYESNAFVIFVIIYFVNTTNYLSYLSSNMTFDLFHMRFKFIKENIIMKLNDKHLNIEDKLRTIKKFINVYKTLLDSVDAAIPGKIMKGFQLNQLAYFCDAILGTLLMSCAIVFAEMVLHEYDQINELLVDELLICNSKYFLRYKYKDLRTELLLTMDYVESRPPKYTIWRILPIDLNLIMGFINVCVTYIIVLLQFDA	3	reverse	267085 - 264450	intron1-0, intron2-1	BK006606.1 TPA_inf: Bombyx mori gustatory receptor 33 (Gr33)	0.46	7e-05
Heliconius melpomene melpomene	gustatory receptor	HmGr70	HE670815	HMEL027016	Chromosome 11	990	ATGAAGGCATTTATTAACCGAATTCTTAAATCTTTTCGCTCAGTACGGTATATGATGATACTAAGAATAGTTTTTGGATTTTACTCTAAAATAAATAAAAAGAAATCCTTCTCATATCTACTTAAGCTTTATTGTTTGATATGTTGTGCCTTAAATGTATGGACTGCAGTCGTGATTGTGAAACACTATAAATTGCATTTCGGAACTATATTAGTTTTAGTCCTCGAGGTGGAAATTTTGGTTTATGCAATAACTGATTTATATTTTGAAGAATGCTAGTTTAATAATTATTGCTCTGGAATTCAAATAATATTTAGATTATTGTCGATGTCGCGACGACCGTTAGAAGCGCGATCGCTATATGTTATTTATATACAAATTGTTTTCAAAATTATTAAC…				330	MKAFINRILKSFRSVRYMMILRIVFGFYSKINKKKSFSYLLKLYCLICCALNVWTAVVIVKHYKLHFGTILVLVLEVEILVYAITDLYFEEC*FNNYCSGIQIIFRLLSMSRRPLEARSLYVIYIQIVFKIINTAFFVWYDTNVVWKIMCFLSGVKIIFSYVQSAPITLMFDLFNSTMKCIRKSLEAKLGAAGLTNDIRVQIITKHIIIYKHLSDNMRNNSKIVNIFTDLVQISTIIDVVLRSFPIIMSAALAEMAFIEFEKIRVILGKELMLCKNDLNLRVVINDALDYLESRPPIFTALRVFPISMNFIVGFVEVCVTYVIVLLQGVN	3	reverse	348894 - 347002	intron1-0, intron2-1	BK006606.1 TPA_inf: Bombyx mori gustatory receptor 33 (Gr33)	0.41	0.078	Frameshift
Heliconius melpomene melpomene	gustatory receptor	HmGr71	HE670815	HMEL027017	Chromosome 11	1026	ATGGCAAACATTAACCGAATATTTAAATCTTTTTGTCTGAACTTACGCTTAGTACAAAATATGATGATACTAAGAATATTTTTTGGATTTTACTGTAAAATAAATATAAAGCAATCATTTAGTTATTTAGTTAAACTCTATTGTTTCATATGCTGTGCCTTAAATGTATGGAGTTTAATATTCATTGTGAGAAATTATCCAATGAATTTTGGGATTGTATTCGTTATAGTTGTTACGTTGGAGTTTTCGGCTTACGCAATAGCTGGTTTATATTTTGAAGAATGTTTCTTTAACAATTTTTGTTCTGGAATTCAAGTTTTGCTTAGATCATTGTTGATGCCACGGAAACCACTGGAAGCGCCATCGCTATATGTTGTATACTTGGAAATTATTTTTAAA…				342	MANINRIFKSFCLNLRLVQNMMILRIFFGFYCKINIKQSFSYLVKLYCFICCALNVWSLIFIVRNYPMNFGIVFVIVVTLEFSAYAIAGLYFEECFFNNFCSGIQVLLRSLLMPRKPLEAPSLYVVYLEIIFKIINCAIFLWYDRTVFMKILTLLCGFKMLLTYLQSAPIMVMFDLFRSTMKCLRESLEAKLGAPDLTNDEKDHIIVKNLFLYKHLLDNMRDNNKTVNIFVSKCMHRLWSGLLQVSNILDAVVRSVPTCMSAALAEMALIEYEKIRVILGKQLMLCKNDLNLRLVIYDALDYMETRPPILSALRVFPIDMSLVVGFIEVCVTYVIILLQTVK	3	reverse	351621 - 349692	intron1-0, intron2-1	BK006606.1 TPA_inf: Bombyx mori gustatory receptor 33 (Gr33)	0.43	0.004
Heliconius melpomene melpomene	gustatory receptor	HmGr72	HE671160	HMEL027024	?	1137	ATGTTAACGTCAACTTTTATAAATTTTGTTAAAAAGTATAATATTTTCAAATTAATTTTCGGTTATTGTGTTGATTTTGGCGGTTCCAAATGTTCTCTTGTCCTGTCTTCGTGCTACTGTATTATAGTTATGTTGGCTTGTTCTAGTATCATTACTTACAATTTCGTGTTTGTAGAAAATATGAGATTAAAAATGACCGTAATTTATAATTTATTTGAATTTGTTGGAAATTGTACAGCAGCATTGATATTTAAAAGTAAATATGTAAAGAAAAATATTACTCTGCTATCCAAGACTAGTGAACTGCTCCAAATAAAATCAATATCGGTTCCATGGAAGATACCGGCTTACTTGTTCTTGAATTTTTGCTTTCGTATTTACAGTTTTTATTTTCTTACG…				379	MLTSTFINFVKKYNIFKLIFGYCVDFGGSKCSLVLSSCYCIIVMLACSSIITYNFVFVENMRLKMTVIYNLFEFVGNCTAALIFKSKYVKKNITLLSKTSELLQIKSISVPWKIPAYLFLNFCFRIYSFYFLTKLTFPSPPYFVSLTLIIMSYVNYNSKMLFFNVIYHQIRCLRQKFDIKFMTPNIIGENRRDYKINNIKTCLKAYNLLITSVEKMDYEIETWLLTLIVSQFPKCVVFMYYGTLKVIKKGILGLQIEYLISFITTMSLVATPMIIFELIKNEVHIIKRNLFRELLNCTGNDVVSNENARDVLLKLKIICFKYSIFSDEALEQEIQRALDYLNSRPFEHKIFRMLPMGIALPLTFLSLCITYVIVMAQFT	4	forward	62766 - 65269		BK006605.1 TPA_inf: Bombyx mori gustatory receptor 30 (Gr30) gene, complete cds	0.45	0.0001
Heliconius melpomene melpomene	gustatory receptor	HmGr73	HE671160	HMEL027023	?	1047	ATGTTAACGTCAACTTATACATATTTTGTCAATAAATTTATGATTTTACGATTAATTTTCGGTTATTGTATCGATTTTGGCAATTCCAAATATATTCTTGTTCTAAGCTCTTGCTACTGTTTTATACTGTTATTGACAAATTTCAGTAGTTTCGTTTTTGTGTTCGCAAGAAATATAAAATTAAGTAATACCGATTGTTATAATTTATTAGAGTTTCTTGTAAATTGCACATCAGCGTTAATATTTAAAAGTAAATATGTAAAAAAAAATATTACATTGTTATGTACGAGCGGAGAATTGCTCGAAACAAAAACAATATCAATTCCATGGAAGATATCGCTTTACTTGTTTTTTACTTTTTGTTTCCGAATTTACAATTTTTTTATTTACACAGAGCTA…				349	MLTSTYTYFVNKFMILRLIFGYCIDFGNSKYILVLSSCYCFILLLTNFSSFVFVFARNIKLSNTDCYNLLEFLVNCTSALIFKSKYVKKNITLLCTSGELLETKTISIPWKISLYLFFTFCFRIYNFFIYTELTIPSLPCFIALTIVISSYLNYNSKLLVLNVIHQQIRRLRRKFDTKYLMLNIIGKDRRDYKISNIKKCLVVYNLLITSVEEMDYELETWLLTLVLSQFPKCVIFMYFGTLQSIKEGILGLHIRYLVLFIMTLTFVAIPMIIFELVKKEVDIIKGNLFRQLLNCTDEALEQEIQRALDYLNSRPFEHKIFRMLPMGISLPLTFLSLCITYVIVMAQFS	4	forward	58987 - 61320		BK006605.1 TPA_inf: Bombyx mori gustatory receptor 30 (Gr30) gene, complete cds	0.45	0.0007
						83053

## Sheet: Monarch_Grs
Gene Name	Scaffold	aas	Protein sequence	bp	nucleotides	Top hit	tBlastn Query-hit match identity (%)	E-value	Notes
DpGr48	DPSCF300356	382	MEITYSRPKVFGKYTYSMKTTMKNSILKLLINVENLLGVYRNYYLFSPRKRFLVSFRIVIEILFSLFVTVKNYEGYENRSKFRFIYFCFNLSLSLIINLEAILKSAKFIHIMFIIDEAHTYFSDDQFYLKNIKRTCLILKITMVIYITTRFCTMIYIIDKYLDGEYDRPMFVYVILVFCLSETRYVIEYFVIVGIMSIMAEQVRSITRRISRSSKARGKFHGSNVVVRQDFFSSFEWKKKYTIIKDCYNHVNDVFGIQVRNYSPCLSFDIINLSHRAISFIVVFYILSRGGEMVKQSNYDSFNCRCVVDIFLFIFYLTFISVPLLSDRKKYKTIKDFLRLVTNQSILPLVFGTINIDMTLVPMFVMFLTTYLVIIIQIKNIL	1146	ATGGAAATAACTTACAGTCGTCCGAAGGTCTTCGGGAAATATACATACAGTATGAAAACTACAATGAAGAATAGTATTTTAAAATTACTAATAAATGTAGAAAACCTGCTTGGCGTGTACAGAAATTATTACTTGTTTTCACCGAGGAAACGGTTTTTGGTATCATTTAGAATAGTCATAGAAATATTATTTTCTTTATTTGTGACGGTCAAGAACTATGAAGGTTACGAAAATCGCTCAAAGTTTAGATTCATTTATTTCTGCTTTAATCTGTCTTTATCTCTTATTATTAATTTGGAGGCAATTTTGAAGTCTGCGAAATTCATTCATATCATGTTCATTATAGACGAAGCTCATACGTATTTCAGTGACGACCAATTTTATTTAAAAAATATTAAA…	BK006595.1 TPA_inf: Bombyx mori gustatory receptor 11 (Gr11) gene, complete cds	0.41	0.008
DpGr49	dpScaf2_608	334	MNTQSIRYSRLIVGFYCYEGKSLILKLTLHAYCVLCLMIILGSIFMFPEIKSHSILPINPFYVNVSEYAVNSIAALILKGKFIGRLESLVTFTDRTFTFDYPSMDKKVYIIMSITMTIRIVLFLIFPSDLYSLLDYFHIFLLFSSYIGYISKITVFHLLYTRMNLLNKYMEAKCRLVNVILDGNCSSIREYRKKYIDTYLNVYECLVSFVEEMDHEILIWKPFDFNFVVVLLLSLHLLVMISLPVIYLELSRNAVYNIKDGLLNVIILILMELYKLFISDSLMADELRRTVEYINLRPLKLCIYRALPFDMSLIVNFMSFVVTYVIIVAQFVDI	1002	ATGAATACTCAAAGTATTCGATATTCCCGACTTATTGTTGGATTCTATTGCTACGAAGGAAAATCGTTAATTCTTAAATTAACGTTACATGCGTATTGTGTTTTGTGTTTGATGATTATTCTGGGATCTATTTTTATGTTTCCAGAGATTAAATCTCATTCGATACTACCCATCAATCCTTTCTATGTGAATGTATCAGAATATGCCGTTAACAGCATTGCAGCACTAATATTGAAAGGGAAATTTATAGGCCGTCTGGAATCTTTAGTGACTTTTACCGATAGAACATTTACGTTCGATTACCCTTCTATGGATAAGAAAGTATATATTATTATGTCTATCACAATGACGATTAGAATCGTGTTATTCTTAATATTTCCGTCCGACTTGTACTCTTTG…	BK006603.1 TPA: Bombyx mori gustatory receptor 27 (Gr27) gene, complete cds	0.39	0.076	same annotation as DpGR49; added another exon
DpGr50	DPSCF300254	286	MVLPRSLILRDLWRFIHSFIHFSRLCCFAPIRFSSNRTDSYFPRSVKIFNIIAVIIIELYASSKVNILVTIDTDSIYRRKFLFYGIQTMLNMTIFVYGAFNNEVRIKNYLIYENPITIYYGIIIQNTAINLLQLQFLNMANSVSMRTVLKGRISQIKNSFVRTCDVLKEFNTSDNLLLFLFLVSFTINIAFTIYNIFLTQEGMNFNFCAWFLYHTMQVMMLVEPFYLIQKMVTTLFLIISYMMSCVLSNSDPIYFEMDTFFQHLVLWDVNFTAFEMCNVGRSLVPA	858	ATGGTATTACCACGCAGCTTGATACTGAGAGATTTATGGCGATTCATTCATTCATTCATTCATTTTTCAAGACTATGCTGTTTTGCTCCAATACGTTTTTCTTCAAATCGAACTGATAGCTACTTTCCTCGATCGGTCAAAATTTTTAACATCATCGCCGTTATTATCATCGAACTGTATGCGTCATCCAAGGTTAACATTCTCGTAACAATTGACACGGACAGTATTTACCGTAGAAAATTCTTATTTTATGGCATACAAACAATGTTAAATATGACAATATTTGTTTATGGAGCTTTCAATAATGAAGTTAGGATAAAAAACTATCTGATTTATGAAAATCCAATAACCATTTATTATGGCATCATTATTCAAAATACTGCGATAAACCTTCTCCAA…	NM_001098321.1 Bombyx mori candidate olfactory receptor (LOC778496), mRNA	0.27	5e-06
DpGr51	DPSCF300406	384	MNKRNKIETFYKTNEVLFDNILDKYIQEVLLPLNLLQYLFLSPKFKIYRNFITFNNYYVYFLSFALLFAITILLLIRLITSNEKLVWFYYSRAFDFFFLPTACCICFCSNLLNTKRNVNIILNIQRVFNELHQKRHESKITKILVWVQVAACITFYARCAVVVIETNINDTVTLLIIFYFDVQVLYATQIISFISSQVNMWLSEFYSIYEMEVNVVGKSIDIVGNKWGKLFSTYRRILSTFQQTKDSFDVFIFFYGLKSTIYNLLYIQAWIFWQKQSQETIIAPWIIIPMLVIKDFALCLLIGFRCQQLYLGINECRRVCLNKLKNKKCSGSAKCVFKNVVRLTEVEFTKMMPYHLCDIDIKLPLTFFNILATYAIVLLQFAFL	1152	ATGAATAAAAGAAATAAAATCGAAACGTTTTATAAAACCAACGAGGTTTTGTTTGATAATATTTTAGATAAATATATTCAAGAAGTTCTTCTGCCTTTGAATCTATTGCAATATTTATTTTTATCGCCAAAGTTTAAGATTTACAGAAATTTTATTACTTTTAATAATTATTACGTATATTTTCTGTCATTTGCACTTTTGTTTGCCATTACTATTTTACTTTTAATACGACTGATTACATCAAACGAGAAGTTAGTATGGTTCTATTATTCGAGGGCTTTTGATTTTTTCTTTTTACCGACTGCGTGCTGTATTTGCTTTTGTTCAAATTTGCTTAATACCAAACGAAATGTAAACATAATATTGAACATACAAAGAGTGTTTAATGAGCTTCACCAA…	NM_001130875.1 Bombyx mori gustatory receptor 60 (Gr60), mRNA	0.24	8e-11
DpGr52	DPSCF300254	324	MTSEEYWVLSDSWRFILLISRISFVAPICFYPNRTDVYFPRILRLLLVLFQYDLVIFNFLEFFCSHKVYKYISIGKEDNSSKRYLFKTIEVELYTIIFMYGAFKSVRRIKNYMMYDKKIYKVSLLQIDYEIFIQNSSVNILELQFVYMIYCISIPFKWIRKQLQMELSKISDNLCLKRQIIALRIDQIKKSFILACDVLREFNSSESTLLFLFISSFTFNIAFTTYNILLLRRDDEFFFLELLLQLLWFVYHTTKIMLLVEPCYFVPKMVGKIRLLVADMMSYVLSESDPVYCVVDEFFKHLVLNNVHYTALGICNVGRPLIPT	972	ATGACATCAGAAGAATACTGGGTACTAAGTGATTCATGGCGATTTATACTTCTGATTTCAAGAATCAGCTTCGTAGCTCCAATATGCTTTTATCCTAACCGAACTGACGTCTATTTTCCACGCATATTGAGATTATTATTAGTATTATTCCAGTATGATTTGGTGATTTTCAACTTTTTAGAATTTTTTTGTTCACACAAGGTTTATAAATACATATCAATTGGCAAAGAAGACAATTCAAGTAAACGATACTTATTTAAAACCATTGAAGTAGAATTGTATACTATTATTTTTATGTACGGCGCTTTCAAAAGTGTGAGAAGGATAAAAAATTATATGATGTACGATAAAAAAATATATAAGGTATCTTTACTTCAAATTGATTACGAGATTTTTATT…	NM_001098321.1 Bombyx mori candidate olfactory receptor (LOC778496), mRNA	0.32	0.0001	Big gap in middle of annotation
DpGr53	DPSCF300254	331	MLASQPWRVSDAWNLILLLSRICCFAPIRLSPNRTVVYFPRSIKFLNAIIVISIQLVAVQNAYESISILKEKGLHKKLSFGITNTILYIIIILYGTVKNETRINNYMIFFFKNLLDNLSMINIVSAKLQIQYNGAIGNILITALELQFVYMVYSISLPFTIIRTQLQMELSKLSNSRSLKVAQRIGQIRKSFVEACDVLREFNASDNILLFLQVVSFTSHVAYTTYNILLIHWENTFLEVKFALQCLWFLHHTIKISMLVEPCYLVQKMVITLVIFVGKIRLLLAQITCYVLSENDPIFYEVDEFHKHLELNDVQFTALEMCNVGRPLILT	993	ATGTTAGCTTCACAGCCTTGGAGAGTGAGTGATGCATGGAACTTAATACTATTATTGTCAAGAATCTGTTGCTTCGCTCCAATTCGCCTTTCTCCTAATCGGACTGTGGTCTATTTTCCACGTTCGATAAAATTTTTGAACGCTATCATCGTTATCAGCATTCAACTCGTTGCAGTTCAAAACGCTTATGAAAGCATATCGATTCTCAAAGAGAAAGGTTTACACAAAAAACTTTCATTTGGAATTACAAATACGATATTATATATAATTATAATATTGTACGGAACAGTTAAAAACGAAACCAGGATAAATAATTATATGATTTTTTTCTTTAAAAATCTTTTGGATAATCTTTCAATGATAAATATTGTTTCAGCAAAATTACAAATTCAATATAAC…	NM_001098321.1 Bombyx mori candidate olfactory receptor (LOC778496), mRNA	0.24	2e-05	some problems with middle exons
DpGr54	DPSCF300254	293	MPTGQTWIMSDSLLFLLNVSRVCGLAPIRFSTNKTFVYLSRWLQCLSIFMITIIRKLKIDRGMLFGNVIISLYVLYTCCAVLKNETRIKNYLKYDKKLKKFWHGPFILEMFLINILEIQFMYFAYSISITFKVIKEELQTQLSKLTDLPRQNIAQRIHQIKSSFISTCDVLRDLNNSDNVLLFLQLTQFTFNIAFTLYNIYALRDELYAQFALQCLWLVYHTSKLMLLIEPCHLTEKKIREIRALVRMMLCFVTSENDPILNELDALFKQLVLNDVHYSALEVCNLGRHLIPT	879	ATGCCGACAGGACAAACGTGGATAATGAGCGATTCACTATTGTTTTTGCTGAATGTTTCAAGAGTGTGTGGCTTGGCACCAATCCGATTTTCCACTAACAAAACATTCGTTTATTTGTCACGCTGGTTGCAGTGTTTGAGCATCTTCATGATAACGATTATTCGTAAGTTAAAAATCGATCGAGGGATGTTGTTTGGTAATGTTATTATCAGTCTCTACGTATTATATACCTGCTGCGCAGTTTTAAAAAACGAAACAAGAATTAAAAACTATTTGAAATATGACAAGAAACTCAAAAAGTTTTGGCATGGACCCTTTATATTGGAAATGTTTTTAATTAATATTCTTGAGATACAGTTTATGTATTTCGCTTATTCCATCAGTATCACATTTAAAGTT…	NM_001098321.1 Bombyx mori candidate olfactory receptor (LOC778496), mRNA	0.32	1e-13	missing exons in middle
DpGr55	DPSCF30043	349	MDCSFRKFRSEGVYELTVSLFWTSLLLVALLKGDRSVSNVFKRVSIDSNVCFIVLLSSRTRWFDKERVLLLDLDLYWQYIILLDRVLFRDLLSLPCRRDLLRDLCSVLIKCVFPKYILYYLHVSLTYMPLLTENELKPDKEKSGNIFKCLYLLNYLFTSRISLLTMEYQFIYFIVLNYLLKWKSNPTLSDFAVETVSSNHFLLLIYLQIHYTRLSRLVVVIDAHMSPIVLLVFLTNLITICKQIYDIIISDASTDSSLHDYFVFVFRIHNEINHFVTSCPAIYSFFIKLIHTLSKSIYLVNVMARVNQLSREPLQLLHTVTTAAYNPEMFSTIVTYELVMLQLPLIYGK	1047	ATGGATTGTTCGTTCCGTAAATTTCGCAGTGAAGGAGTATATGAGCTAACAGTTTCGTTATTTTGGACTTCCTTACTATTAGTCGCTTTACTCAAGGGAGATCGTTCAGTTTCTAACGTATTTAAACGTGTTAGTATTGATTCTAACGTTTGCTTCATAGTTCTACTATCATCACGGACACGATGGTTTGATAAAGAACGCGTCCTACTTCTCGATCTTGATCTATACTGGCAATACATAATACTTCTAGATCGAGTTCTGTTTCGAGACCTACTGTCCCTACCGTGTCGACGCGACTTGTTGCGAGACTTATGTTCGGTTCTAATAAAATGTGTGTTCCCTAAATATATATTATATTATCTACATGTTTCTCTAACATACATGCCATTATTAACAGAG…	XM_001866633.1 Culex quinquefasciatus gustatory receptor candidate 7, mRNA	0.27	0.005	one homologous exon but possiby too much work to fish this out
DpGr66	dpScaf2_105	341	MLAPKQRQNIVQSSHLIRIIRKIAGASVITIKSTSQNVILSSFTYFGFFSFISWYSIYFYSVYKMYSEDQTVLRSLYSTKLKRYGDEVERIIELIFSLYAMWKVPFDLSGSSEDMQQIVDIDKAIRDLSESVDYKKNNNSVIFICIVQTFIIGTRVFSIWFSLYNLNLRLPSQKVFVIIFTDAVTFIIVAQFCSYLVLLRKRYNILNRILASIKVSEVLISRVKLPRSVDNGSKIQNRFVADKIKACSNIHSMLFMAAQTCNDKFGLVILLTMLKNLILIILHFFYFMEATAAALFKEPLVYIGFLVYVYWQICFSLAVIYVFIYYSESAVTEVTTKGCYR	1023	ATGTTGGCTCCAAAGCAACGTCAAAATATCGTACAATCCTCTCACTTAATACGAATCATTAGAAAAATAGCCGGTGCTTCCGTGATTACTATTAAGAGCACGTCTCAAAATGTTATTCTATCATCATTCACATACTTCGGCTTTTTTAGTTTCATCTCTTGGTATTCCATATATTTTTATTCAGTATATAAAATGTATTCAGAAGACCAGACTGTATTGAGGTCTCTTTATAGCACAAAACTGAAACGTTACGGAGACGAAGTCGAGAGGATTATCGAATTAATCTTTTCTTTATACGCTATGTGGAAAGTACCGTTCGATTTGAGCGGCAGTTCCGAAGACATGCAACAGATTGTAGACATCGACAAAGCGATCCGCGACTTATCTGAAAGTGTAGAT…	NM_001246287.1 Bombyx mori gustatory receptor 67 (Gr67), mRNA	0.4	3e-82	No intron; homologous to HmGr66
DpGr68	dpScaf2_326	383	MFKSLKVFLFSSSVEVPLMQNIIKPLYFVISLFGLFPYSVQFSKSKSFLKIKNKSVYVNSLCGISIILTMIAFTILHVQYIFFSTEYIGMTEDFVPQMNYVIEIVALVIFCITAYICAFINREVYIKIINSLGTTWVEMPPGRNCETILRRLQFQSSIIVMTVLLLLLLLQICVNFSRSNSVWKIILVATTFNLPQMIQFVSIAFYYVLIMMVVAILANINDIFLELDSNRNIKTDGFIKVKPKTTLSLRQLELAYIKAFEIKTYINRAFQAPILASSIQCFHSLICEAHIIYHGLVIDGTLTTHDFVNCSIWILYQVLKVYVIALSGTRLKEEIQHFSSLMTYQRFELTAYEYFQLDGTLLYNMLTSAAMYLIILVQFDNRP	1149	ATGTTTAAATCATTGAAAGTATTTCTATTTTCAAGTTCTGTTGAAGTACCTCTCATGCAGAATATTATCAAACCGCTATATTTTGTGATATCGTTATTCGGATTGTTCCCATACAGTGTTCAATTTTCAAAATCTAAAAGTTTTTTAAAAATTAAAAATAAATCCGTATATGTGAATTCCTTATGTGGTATATCAATAATTTTGACTATGATAGCTTTCACGATATTGCATGTACAATACATATTTTTCTCGACCGAATATATTGGGATGACTGAAGATTTTGTTCCTCAAATGAACTATGTCATAGAAATCGTTGCTCTGGTGATATTTTGTATAACAGCTTATATATGCGCGTTTATAAATCGAGAAGTATACATCAAGATTATAAATAGTCTCGGT…	NM_001246288.1 Bombyx mori gustatory receptor 68 (Gr68), mRNA	0.47	4e-111	possibly truncated an exon but left it in there; homologous to HmGr68
DpGr56	DPSCF300077	248	MLKSWCIGKFPVKCVVLPSKQFKMRNKDHEKAVSNIVQCLGLPRKVESFFGIIKYRMIDGQLVEPNIAMKSYGILIPVFIVFGWTIIILDTW?LIYKTENIFFNSHLDSTDYLDRLPMVVTVVQSCLSLVVFLRNSKNNIKIINSFAYTDCLLKLHHNRGFHEKIQKTNRFAICIFLLILISSIVQNNIENQSAIIYNTIEALIDFKFHFETLSFYFYLKMVSRRIDVLNKHLDHFVKKRDNIRPIVI	743	ATGTTAAAAAGTTGGTGTATTGGGAAATTCCCAGTTAAATGTGTGGTATTGCCATCAAAACAATTTAAAATGAGGAATAAAGACCATGAAAAGGCGGTTTCTAATATTGTGCAATGTTTGGGCCTACCTCGAAAAGTTGAAAGTTTCTTTGGAATAATTAAATATCGAATGATCGATGGTCAGTTAGTTGAACCTAATATAGCGATGAAGAGCTATGGGATCTTGATACCAGTTTTCATAGTTTTTGGATGGACTATTATCATTTTGGACACATGGTTTGATATACAAAACTGAAAACATTTTTTTTAATTCTCATTTGGACTCTACCGACTACTTAGACAGACTGCCGATGGTAGTTACAGTGGTGCAGAGTTGTTTGTCTCTAGTAGTGTTCCTTCG…	AC172870.1 Brassica rapa subsp. campestris clone KBrH004A06, complete sequence	0.32	2.8	Duplicate of DpGr33 homolog; partial; frameshift and a bunch of NNNs in scaffold
HmGr8	DPSCF30043	349	MDCSFRKFRSEGVYELTVSLFWTSLLLVALLKGDRSVSNVFKRVSIDSNVCFIVLLSSRTRWFDKERVLLLDLDLYWQYIILLDRVLFRDLLSLPCRRDLLRDLCSVLIKCVFPKYILYYLHVSLTYMPLLTENELKPDKEKSGNIFKCLYLLNYLFTSRISLLTMEYQFIYFIVLNYLLKWKSNPTLSDFAVETVSSNHFLLLIYLQIHYTRLSRLVVVIDAHMSPIVLLVFLTNLITICKQIYDIIISDASTDSSLHDYFVFVFRIHNEINHFVTSCPAIYSFFIKLIHTLSKSIYLVNVMARVNQLSREPLQLLHTVTTAAYNPEMFSTIVTYELVMLQLPLIYGK	1047	ATGGATTGTTCGTTCCGTAAATTTCGCAGTGAAGGAGTATATGAGCTAACAGTTTCGTTATTTTGGACTTCCTTACTATTAGTCGCTTTACTCAAGGGAGATCGTTCAGTTTCTAACGTATTTAAACGTGTTAGTATTGATTCTAACGTTTGCTTCATAGTTCTACTATCATCACGGACACGATGGTTTGATAAAGAACGCGTCCTACTTCTCGATCTTGATCTATACTGGCAATACATAATACTTCTAGATCGAGTTCTGTTTCGAGACCTACTGTCCCTACCGTGTCGACGCGACTTGTTGCGAGACTTATGTTCGGTTCTAATAAAATGTGTGTTCCCTAAATATATATTATATTATCTACATGTTTCTCTAACATACATGCCATTATTAACAGAG…	XM_001866633.1 Culex quinquefasciatus gustatory receptor candidate 7, mRNA	0.27	0.005	one homologous exon but possiby too much work to fish this out
