# Supplementary material for: Female Behaviour Drives Expression and Evolution of Gustatory Receptors in Butterflies
Source: PLoS Genet. 2013 Jul 11;9(7):e1003620. doi: 10.1371/journal.pgen.1003620 (PMC3732137; doi:10.1371/journal.pgen.1003620)
Supplement: Table S6 — CNVs in H. melpomene and H. cydno olfactory receptors. (XLS) [file pgen.1003620.s007.xls]

## Sheet: Hmel_conserved
OR gene	Scaffold	GR start	Gr end	Individual	Indel type	Indel depth	Indel start	Indel end	CNV	noCNV
HmelOR2	HE670880	48246	53932	melPAN1	No indel
HmelOR2	HE670880	48246	53932	ag09-108	No indel
HmelOR2	HE670880	48246	53932	ag09-122	No indel
HmelOR2	HE670880	48246	53932	ag11-569	No indel
HmelOR2	HE670880	48246	53932	ag11-572	No indel
HmelOR2	HE670880	48246	53932	am09-216	No indel
HmelOR2	HE670880	48246	53932	am11-160	No indel
HmelOR2	HE670880	48246	53932	am11-293	No indel
HmelOR2	HE670880	48246	53932	am11-48	No indel
HmelOR2	HE670880	48246	53932	ros2071	No indel
HmelOR2	HE670880	48246	53932	ros531	No indel
HmelOR2	HE670880	48246	53932	ros533	No indel
HmelOR2	HE670880	48246	53932	ros546	No indel					1
HmelOR3	HE671061	77132	81502	melPAN1	No indel
HmelOR3	HE671061	77132	81124	ag09-108	No indel
HmelOR3	HE671061	77132	81124	ag09-122	No indel
HmelOR3	HE671061	77132	81124	ag11-569	No indel
HmelOR3	HE671061	77132	81124	ag11-572	No indel
HmelOR3	HE671061	77132	81124	am09-216	No indel
HmelOR3	HE671061	77132	81124	am11-160	No indel
HmelOR3	HE671061	77132	81124	am11-293	No indel
HmelOR3	HE671061	77132	81124	am11-48	No indel
HmelOR3	HE671061	77132	81124	ros2071	No indel
HmelOR3	HE671061	77132	81124	ros531	No indel
HmelOR3	HE671061	77132	81124	ros533	No indel
HmelOR3	HE671061	77132	81124	ros546	No indel					1
HmelOR4	HE671834	136263	138706	melPAN1	No indel
HmelOR4	HE671834	136263	138706	ag09-108	No indel
HmelOR4	HE671834	136263	138706	ag09-122	No indel
HmelOR4	HE671834	136263	138706	ag11-569	No indel
HmelOR4	HE671834	136263	138706	ag11-572	No indel
HmelOR4	HE671834	136263	138706	am09-216	No indel
HmelOR4	HE671834	136263	138706	am11-160	No indel
HmelOR4	HE671834	136263	138706	am11-293	No indel
HmelOR4	HE671834	136263	138706	am11-48	No indel
HmelOR4	HE671834	136263	138706	ros2071	No indel
HmelOR4	HE671834	136263	138706	ros531	No indel
HmelOR4	HE671834	136263	138706	ros533	No indel
HmelOR4	HE671834	136263	138706	ros546	No indel					1
HmelOR8	HE671977	26777	30937	melPAN1	No indel
HmelOR8	HE671977	26777	30937	ag09-108	No indel
HmelOR8	HE671977	26777	30937	ag09-122	No indel
HmelOR8	HE671977	26777	30937	ag11-569	No indel
HmelOR8	HE671977	26777	30937	ag11-572	No indel
HmelOR8	HE671977	26777	30937	am09-216	No indel
HmelOR8	HE671977	26777	30937	am11-160	No indel
HmelOR8	HE671977	26777	30937	am11-293	No indel
HmelOR8	HE671977	26777	30937	am11-48	No indel
HmelOR8	HE671977	26777	30937	ros2071	No indel
HmelOR8	HE671977	26777	30937	ros531	No indel
HmelOR8	HE671977	26777	30937	ros533	No indel
HmelOR8	HE671977	26777	30937	ros546	No indel					1
HmelOR13	HE670558	87922	90825	melPAN1	No indel
HmelOR13	HE670558	90704	88400	ag09-108	No indel
HmelOR13	HE670558	90704	88400	ag09-122	No indel
HmelOR13	HE670558	90704	88400	ag11-569	No indel
HmelOR13	HE670558	90704	88400	ag11-572	No indel
HmelOR13	HE670558	90704	88400	am09-216	No indel
HmelOR13	HE670558	90704	88400	am11-160	No indel
HmelOR13	HE670558	90704	88400	am11-293	No indel
HmelOR13	HE670558	90704	88400	am11-48	No indel
HmelOR13	HE670558	90704	88400	ros2071	No indel
HmelOR13	HE670558	90704	88400	ros531	No indel
HmelOR13	HE670558	90704	88400	ros533	No indel
HmelOR13	HE670558	90704	88400	ros546	No indel					1
HmelOR14	HE671186	380571	384212	melPAN1	No indel
HmelOR14	HE671186	384212	380571	ag09-108	No indel
HmelOR14	HE671186	384212	380571	ag09-122	No indel
HmelOR14	HE671186	384212	380571	ag11-569	No indel
HmelOR14	HE671186	384212	380571	ag11-572	No indel
HmelOR14	HE671186	384212	380571	am09-216	No indel
HmelOR14	HE671186	384212	380571	am11-160	No indel
HmelOR14	HE671186	384212	380571	am11-293	No indel
HmelOR14	HE671186	384212	380571	am11-48	No indel
HmelOR14	HE671186	384212	380571	ros2071	No indel
HmelOR14	HE671186	384212	380571	ros531	No indel
HmelOR14	HE671186	384212	380571	ros533	No indel
HmelOR14	HE671186	384212	380571	ros546	No indel					1
HmelOR16	HE670509	33970	37264	melPAN1	No indel
HmelOR16	HE670509	33970	36901	ag09-108	No indel
HmelOR16	HE670509	33970	36901	ag09-122	No indel
HmelOR16	HE670509	33970	36901	ag11-569	No indel
HmelOR16	HE670509	33970	36901	ag11-572	No indel
HmelOR16	HE670509	33970	36901	am09-216	No indel
HmelOR16	HE670509	33970	36901	am11-160	No indel
HmelOR16	HE670509	33970	36901	am11-293	No indel
HmelOR16	HE670509	33970	36901	am11-48	No indel
HmelOR16	HE670509	33970	36901	ros2071	No indel
HmelOR16	HE670509	33970	36901	ros531	No indel
HmelOR16	HE670509	33970	36901	ros533	No indel
HmelOR16	HE670509	33970	36901	ros546	No indel					1
HmelOR18	sch7180001246764	20795	22423	ag09-108	No indel
HmelOR18	sch7180001246764	20795	22423	ag09-122	No indel
HmelOR18	sch7180001246764	20795	22423	ag11-569	No indel
HmelOR18	sch7180001246764	20795	22423	ag11-572	No indel
HmelOR18	sch7180001246764	20795	22423	am09-216	No indel
HmelOR18	sch7180001246764	20795	22423	am11-160	No indel
HmelOR18	sch7180001246764	20795	22423	am11-293	No indel
HmelOR18	sch7180001246764	20795	22423	am11-48	No indel
HmelOR18	sch7180001246764	20795	22423	ros2071	No indel
HmelOR18	sch7180001246764	20795	22423	ros531	No indel
HmelOR18	sch7180001246764	20795	22423	ros533	No indel
HmelOR18	sch7180001246764	20795	22423	ros546	No indel					1
HmelOR19	HE669908	21532	24366	melPAN1	No indel
HmelOR19	HE669908	24366	21532	ag09-108	No indel
HmelOR19	HE669908	24366	21532	ag09-122	No indel
HmelOR19	HE669908	24366	21532	ag11-569	No indel
HmelOR19	HE669908	24366	21532	ag11-572	No indel
HmelOR19	HE669908	24366	21532	am09-216	No indel
HmelOR19	HE669908	24366	21532	am11-160	No indel
HmelOR19	HE669908	24366	21532	am11-293	No indel
HmelOR19	HE669908	24366	21532	am11-48	No indel
HmelOR19	HE669908	24366	21532	ros2071	No indel
HmelOR19	HE669908	24366	21532	ros531	No indel
HmelOR19	HE669908	24366	21532	ros533	No indel
HmelOR19	HE669908	24366	21532	ros546	No indel					1
HmelOR21	HE672005	366204	369462	melPAN1	No indel
HmelOR21	HE672005	366204	369462	ag09-108	No indel
HmelOR21	HE672005	366204	369462	ag09-122	No indel
HmelOR21	HE672005	366204	369462	ag11-569	No indel
HmelOR21	HE672005	366204	369462	ag11-572	No indel
HmelOR21	HE672005	366204	369462	am09-216	No indel
HmelOR21	HE672005	366204	369462	am11-160	No indel
HmelOR21	HE672005	366204	369462	am11-293	No indel
HmelOR21	HE672005	366204	369462	am11-48	No indel
HmelOR21	HE672005	366204	369462	ros2071	No indel
HmelOR21	HE672005	366204	369462	ros531	No indel
HmelOR21	HE672005	366204	369462	ros533	No indel
HmelOR21	HE672005	366204	369462	ros546	No indel					1
HmelOR22	HE671530	221874	235521	melPAN1	No indel
HmelOR22	HE671530	232042	221874	ag09-108	No indel
HmelOR22	HE671530	232042	221874	ag09-122	No indel
HmelOR22	HE671530	232042	221874	ag11-569	No indel
HmelOR22	HE671530	232042	221874	ag11-572	No indel
HmelOR22	HE671530	232042	221874	am09-216	No indel
HmelOR22	HE671530	232042	221874	am11-160	No indel
HmelOR22	HE671530	232042	221874	am11-293	No indel
HmelOR22	HE671530	232042	221874	am11-48	No indel
HmelOR22	HE671530	232042	221874	ros2071	No indel
HmelOR22	HE671530	232042	221874	ros531	No indel
HmelOR22	HE671530	232042	221874	ros533	No indel
HmelOR22	HE671530	232042	221874	ros546	No indel					1
HmelOR23	HE670587	34333	40331	melPAN1	No indel
HmelOR23	HE670587	34333	40331	ag09-108	No indel
HmelOR23	HE670587	34333	40331	ag09-122	No indel
HmelOR23	HE670587	34333	40331	ag11-569	No indel
HmelOR23	HE670587	34333	40331	ag11-572	No indel
HmelOR23	HE670587	34333	40331	am09-216	No indel
HmelOR23	HE670587	34333	40331	am11-160	No indel
HmelOR23	HE670587	34333	40331	am11-293	No indel
HmelOR23	HE670587	34333	40331	am11-48	No indel
HmelOR23	HE670587	34333	40331	ros2071	No indel
HmelOR23	HE670587	34333	40331	ros531	No indel
HmelOR23	HE670587	34333	40331	ros533	No indel
HmelOR23	HE670587	34333	40331	ros546	No indel					1
HmelOR25	HE671591	1317158	1319541	melPAN1	No indel
HmelOR25	HE671591	1317158	1319541	ag09-108	No indel
HmelOR25	HE671591	1317158	1319541	ag09-122	No indel
HmelOR25	HE671591	1317158	1319541	ag11-569	No indel
HmelOR25	HE671591	1317158	1319541	ag11-572	No indel
HmelOR25	HE671591	1317158	1319541	am09-216	No indel
HmelOR25	HE671591	1317158	1319541	am11-160	No indel
HmelOR25	HE671591	1317158	1319541	am11-293	No indel
HmelOR25	HE671591	1317158	1319541	am11-48	No indel
HmelOR25	HE671591	1317158	1319541	ros2071	No indel
HmelOR25	HE671591	1317158	1319541	ros531	No indel
HmelOR25	HE671591	1317158	1319541	ros533	No indel
HmelOR25	HE671591	1317158	1319541	ros546	No indel					1
HmelOR26	HE670311	141087	144370	melPAN1	No indel
HmelOR26	HE670311	141876	144324	ag09-108	No indel
HmelOR26	HE670311	141876	144324	ag09-122	No indel
HmelOR26	HE670311	141876	144324	ag11-569	No indel
HmelOR26	HE670311	141876	144324	ag11-572	No indel
HmelOR26	HE670311	141876	144324	am09-216	No indel
HmelOR26	HE670311	141876	144324	am11-160	No indel
HmelOR26	HE670311	141876	144324	am11-293	No indel
HmelOR26	HE670311	141876	144324	am11-48	No indel
HmelOR26	HE670311	141876	144324	ros2071	No indel
HmelOR26	HE670311	141876	144324	ros531	No indel
HmelOR26	HE670311	141876	144324	ros533	No indel
HmelOR26	HE670311	141876	144324	ros546	No indel					1
HmelOR27	HE671132	86159	88768	melPAN1	No indel
HmelOR27	HE671132	88768	86159	ag09-108	No indel
HmelOR27	HE671132	88768	86159	ag09-122	No indel
HmelOR27	HE671132	88768	86159	ag11-569	No indel
HmelOR27	HE671132	88768	86159	ag11-572	No indel
HmelOR27	HE671132	88768	86159	am09-216	No indel
HmelOR27	HE671132	88768	86159	am11-160	No indel
HmelOR27	HE671132	88768	86159	am11-293	No indel
HmelOR27	HE671132	88768	86159	am11-48	No indel
HmelOR27	HE671132	88768	86159	ros2071	No indel
HmelOR27	HE671132	88768	86159	ros531	No indel
HmelOR27	HE671132	88768	86159	ros533	No indel
HmelOR27	HE671132	88768	86159	ros546	No indel					1
HmelOR28	HE671523	26346	34639	melPAN1	No indel
HmelOR28	HE671523	30256	28838	ag09-108	No indel
HmelOR28	HE671523	30256	28838	ag09-122	No indel
HmelOR28	HE671523	30256	28838	ag11-569	No indel
HmelOR28	HE671523	30256	28838	ag11-572	No indel
HmelOR28	HE671523	30256	28838	am09-216	No indel
HmelOR28	HE671523	30256	28838	am11-160	No indel
HmelOR28	HE671523	30256	28838	am11-293	No indel
HmelOR28	HE671523	30256	28838	am11-48	No indel
HmelOR28	HE671523	30256	28838	ros2071	No indel
HmelOR28	HE671523	30256	28838	ros531	No indel
HmelOR28	HE671523	30256	28838	ros533	No indel
HmelOR28	HE671523	30256	28838	ros546	No indel					1
HmelOR29	HE671612	34495	43932	melPAN1	No indel
HmelOR29	HE671612	34495	38962	ag09-108	No indel
HmelOR29	HE671612	34495	38962	ag09-122	No indel
HmelOR29	HE671612	34495	38962	ag11-569	No indel
HmelOR29	HE671612	34495	38962	ag11-572	No indel
HmelOR29	HE671612	34495	38962	am09-216	No indel
HmelOR29	HE671612	34495	38962	am11-160	No indel
HmelOR29	HE671612	34495	38962	am11-293	No indel
HmelOR29	HE671612	34495	38962	am11-48	No indel
HmelOR29	HE671612	34495	38962	ros2071	No indel
HmelOR29	HE671612	34495	38962	ros531	No indel
HmelOR29	HE671612	34495	38962	ros533	No indel
HmelOR29	HE671612	34495	38962	ros546	No indel					1
HmelOR32	HE671524	85508	88803	melPAN1	No indel
HmelOR32	HE671524	88803	87939	ag09-108	No indel
HmelOR32	HE671524	88803	87939	ag09-122	No indel
HmelOR32	HE671524	88803	87939	ag11-569	No indel
HmelOR32	HE671524	88803	87939	ag11-572	No indel
HmelOR32	HE671524	88803	87939	am09-216	No indel
HmelOR32	HE671524	88803	87939	am11-160	No indel
HmelOR32	HE671524	88803	87939	am11-293	No indel
HmelOR32	HE671524	88803	87939	am11-48	No indel
HmelOR32	HE671524	88803	87939	ros2071	No indel
HmelOR32	HE671524	88803	87939	ros531	No indel
HmelOR32	HE671524	88803	87939	ros533	No indel
HmelOR32	HE671524	88803	87939	ros546	No indel					1
HmelOR41	HE670509	38097	41724	melPAN1	No indel
HmelOR41	HE670509	38097	41724	ag09-108	No indel
HmelOR41	HE670509	38097	41724	ag09-122	No indel
HmelOR41	HE670509	38097	41724	ag11-569	No indel
HmelOR41	HE670509	38097	41724	ag11-572	No indel
HmelOR41	HE670509	38097	41724	am09-216	No indel
HmelOR41	HE670509	38097	41724	am11-160	No indel
HmelOR41	HE670509	38097	41724	am11-293	No indel
HmelOR41	HE670509	38097	41724	am11-48	No indel
HmelOR41	HE670509	38097	41724	ros2071	No indel
HmelOR41	HE670509	38097	41724	ros531	No indel
HmelOR41	HE670509	38097	41724	ros533	No indel
HmelOR41	HE670509	38097	41724	ros546	No indel					1
HmelOR42	HE668704	4953	7716	melPAN1	No indel
HmelOR42	HE668704	7716	4953	ag09-108	No indel
HmelOR42	HE668704	7716	4953	ag09-122	No indel
HmelOR42	HE668704	7716	4953	ag11-569	No indel
HmelOR42	HE668704	7716	4953	ag11-572	No indel
HmelOR42	HE668704	7716	4953	am09-216	No indel
HmelOR42	HE668704	7716	4953	am11-160	No indel
HmelOR42	HE668704	7716	4953	am11-293	No indel
HmelOR42	HE668704	7716	4953	am11-48	No indel
HmelOR42	HE668704	7716	4953	ros2071	No indel
HmelOR42	HE668704	7716	4953	ros531	No indel
HmelOR42	HE668704	7716	4953	ros533	No indel
HmelOR42	HE668704	7716	4953	ros546	No indel					1
HmelOR44	HE671653	16930	23165	melPAN1	No indel
HmelOR44	HE671653	17978	23165	ag09-108	duplication	3.9245	6601	29400
HmelOR44	HE671653	17978	23165	ag09-122	No indel
HmelOR44	HE671653	17978	23165	ag11-569	No indel
HmelOR44	HE671653	17978	23165	ag11-572	No indel
HmelOR44	HE671653	17978	23165	am09-216	No indel
HmelOR44	HE671653	17978	23165	am11-160	No indel
HmelOR44	HE671653	17978	23165	am11-293	No indel
HmelOR44	HE671653	17978	23165	am11-48	No indel
HmelOR44	HE671653	17978	23165	ros2071	No indel
HmelOR44	HE671653	17978	23165	ros531	No indel
HmelOR44	HE671653	17978	23165	ros533	No indel
HmelOR44	HE671653	17978	23165	ros546	No indel				1
HmelOR49	HE668478	61616	65678	melPAN1	No indel
HmelOR49	HE668478	65678	61616	ag09-108	No indel
HmelOR49	HE668478	65678	61616	ag09-122	No indel
HmelOR49	HE668478	65678	61616	ag11-569	No indel
HmelOR49	HE668478	65678	61616	ag11-572	No indel
HmelOR49	HE668478	65678	61616	am09-216	No indel
HmelOR49	HE668478	65678	61616	am11-160	No indel
HmelOR49	HE668478	65678	61616	am11-293	No indel
HmelOR49	HE668478	65678	61616	am11-48	No indel
HmelOR49	HE668478	65678	61616	ros2071	No indel
HmelOR49	HE668478	65678	61616	ros531	No indel
HmelOR49	HE668478	65678	61616	ros533	No indel
HmelOR49	HE668478	65678	61616	ros546	No indel					1
HmelOR50	HE671530	7138	11549	melPAN1	duplication	2.01206	1	10700
HmelOR50	HE671530	11549	9124	ag09-108	duplication	3.57198	1	11500
HmelOR50	HE671530	11549	9124	ag09-122	duplication	4.34433	1	13800
HmelOR50	HE671530	11549	9124	ag11-569	duplication	4.76196	501	13800
HmelOR50	HE671530	11549	9124	ag11-572	duplication	4.89251	1401	11500
HmelOR50	HE671530	11549	9124	am09-216	duplication	3.82277	1	11500
HmelOR50	HE671530	11549	9124	am11-160	duplication	5.00717	801	11500
HmelOR50	HE671530	11549	9124	am11-293	duplication	5.10845	1401	11400
HmelOR50	HE671530	11549	9124	am11-48	duplication	3.08174	8101	11500
HmelOR50	HE671530	11549	9124	ros2071	duplication	3.09312	7801	10800
HmelOR50	HE671530	11549	9124	ros531	duplication	2.14267	1	30800
HmelOR50	HE671530	11549	9124	ros533	duplication	2.04526	1	46100
HmelOR50	HE671530	11549	9124	ros546	No indel
HmelOR52	HE670519	13241	16634	melPAN1	No indel
HmelOR52	HE670519	13286	16634	ag09-108	No indel
HmelOR52	HE670519	13286	16634	ag09-122	No indel
HmelOR52	HE670519	13286	16634	ag11-569	No indel
HmelOR52	HE670519	13286	16634	ag11-572	No indel
HmelOR52	HE670519	13286	16634	am09-216	No indel
HmelOR52	HE670519	13286	16634	am11-160	No indel
HmelOR52	HE670519	13286	16634	am11-293	No indel
HmelOR52	HE670519	13286	16634	am11-48	No indel
HmelOR52	HE670519	13286	16634	ros2071	No indel
HmelOR52	HE670519	13286	16634	ros531	No indel
HmelOR52	HE670519	13286	16634	ros533	duplication	2.10307	501	47800
HmelOR52	HE670519	13286	16634	ros546	No indel				1
HmelOR53	HE671132	82114	84482	melPAN1	No indel
HmelOR53	HE671132	82114	84482	ag09-108	No indel
HmelOR53	HE671132	82114	84482	ag09-122	No indel
HmelOR53	HE671132	82114	84482	ag11-569	No indel
HmelOR53	HE671132	82114	84482	ag11-572	No indel
HmelOR53	HE671132	82114	84482	am09-216	No indel
HmelOR53	HE671132	82114	84482	am11-160	No indel
HmelOR53	HE671132	82114	84482	am11-293	No indel
HmelOR53	HE671132	82114	84482	am11-48	No indel
HmelOR53	HE671132	82114	84482	ros2071	No indel
HmelOR53	HE671132	82114	84482	ros531	No indel
HmelOR53	HE671132	82114	84482	ros533	No indel
HmelOR53	HE671132	82114	84482	ros546	No indel					1
HmelOR54	HE670629	48271	51021	melPAN1	No indel
HmelOR54	HE670629	51021	48270	ag09-108	No indel
HmelOR54	HE670629	51021	48270	ag09-122	No indel
HmelOR54	HE670629	51021	48270	ag11-569	No indel
HmelOR54	HE670629	51021	48270	ag11-572	No indel
HmelOR54	HE670629	51021	48270	am09-216	No indel
HmelOR54	HE670629	51021	48270	am11-160	No indel
HmelOR54	HE670629	51021	48270	am11-293	No indel
HmelOR54	HE670629	51021	48270	am11-48	No indel
HmelOR54	HE670629	51021	48270	ros2071	No indel
HmelOR54	HE670629	51021	48270	ros531	No indel
HmelOR54	HE670629	51021	48270	ros533	No indel
HmelOR54	HE670629	51021	48270	ros546	No indel					1
HmelOR56	HE672058	40233	41271	melPAN1	No indel
HmelOR56	HE672058	40233	41271	ag09-108	No indel
HmelOR56	HE672058	40233	41271	ag09-122	No indel
HmelOR56	HE672058	40233	41271	ag11-569	No indel
HmelOR56	HE672058	40233	41271	ag11-572	No indel
HmelOR56	HE672058	40233	41271	am09-216	No indel
HmelOR56	HE672058	40233	41271	am11-160	No indel
HmelOR56	HE672058	40233	41271	am11-293	No indel
HmelOR56	HE672058	40233	41271	am11-48	No indel
HmelOR56	HE672058	40233	41271	ros2071	No indel
HmelOR56	HE672058	40233	41271	ros531	No indel
HmelOR56	HE672058	40233	41271	ros533	No indel
HmelOR56	HE672058	40233	41271	ros546	No indel					1
HmelOR57	HE672058	29478	33415	melPAN1	No indel
HmelOR57	HE672058	29478	33415	ag09-108	No indel
HmelOR57	HE672058	29478	33415	ag09-122	No indel
HmelOR57	HE672058	29478	33415	ag11-569	No indel
HmelOR57	HE672058	29478	33415	ag11-572	No indel
HmelOR57	HE672058	29478	33415	am09-216	No indel
HmelOR57	HE672058	29478	33415	am11-160	No indel
HmelOR57	HE672058	29478	33415	am11-293	No indel
HmelOR57	HE672058	29478	33415	am11-48	No indel
HmelOR57	HE672058	29478	33415	ros2071	No indel
HmelOR57	HE672058	29478	33415	ros531	No indel
HmelOR57	HE672058	29478	33415	ros533	No indel
HmelOR57	HE672058	29478	33415	ros546	No indel					1
HmelOR60	HE668809	29051	34419	melPAN1	No indel
HmelOR60	HE668809	34419	29872	ag09-108	No indel
HmelOR60	HE668809	34419	29872	ag09-122	No indel
HmelOR60	HE668809	34419	29872	ag11-569	No indel
HmelOR60	HE668809	34419	29872	ag11-572	No indel
HmelOR60	HE668809	34419	29872	am09-216	No indel
HmelOR60	HE668809	34419	29872	am11-160	No indel
HmelOR60	HE668809	34419	29872	am11-293	No indel
HmelOR60	HE668809	34419	29872	am11-48	No indel
HmelOR60	HE668809	34419	29872	ros2071	No indel
HmelOR60	HE668809	34419	29872	ros531	No indel
HmelOR60	HE668809	34419	29872	ros533	No indel
HmelOR60	HE668809	34419	29872	ros546	No indel					1
HmelOR61	HE670558	104907	108950	melPAN1	No indel
HmelOR61	HE670558	108950	106144	ag09-108	No indel
HmelOR61	HE670558	108950	106144	ag09-122	No indel
HmelOR61	HE670558	108950	106144	ag11-569	No indel
HmelOR61	HE670558	108950	106144	ag11-572	No indel
HmelOR61	HE670558	108950	106144	am09-216	No indel
HmelOR61	HE670558	108950	106144	am11-160	No indel
HmelOR61	HE670558	108950	106144	am11-293	No indel
HmelOR61	HE670558	108950	106144	am11-48	No indel
HmelOR61	HE670558	108950	106144	ros2071	No indel
HmelOR61	HE670558	108950	106144	ros531	No indel
HmelOR61	HE670558	108950	106144	ros533	No indel
HmelOR61	HE670558	108950	106144	ros546	No indel					1
HmelOR67	HE671063	2720	3511	melPAN1	No indel
HmelOR67	HE671063	2720	3511	ag09-108	No indel
HmelOR67	HE671063	2720	3511	ag09-122	No indel
HmelOR67	HE671063	2720	3511	ag11-569	No indel
HmelOR67	HE671063	2720	3511	ag11-572	No indel
HmelOR67	HE671063	2720	3511	am09-216	No indel
HmelOR67	HE671063	2720	3511	am11-160	No indel
HmelOR67	HE671063	2720	3511	am11-293	No indel
HmelOR67	HE671063	2720	3511	am11-48	No indel
HmelOR67	HE671063	2720	3511	ros2071	No indel
HmelOR67	HE671063	2720	3511	ros531	No indel
HmelOR67	HE671063	2720	3511	ros533	No indel
HmelOR67	HE671063	2720	3511	ros546	No indel					1
HmelOR69	HE672002	135672	141975	melPAN1	No indel
HmelOR69	HE672002	135672	141975	ag09-108	No indel
HmelOR69	HE672002	135672	141975	ag09-122	deletion	0.4085	138801	140200
HmelOR69	HE672002	135672	141975	ag11-569	No indel
HmelOR69	HE672002	135672	141975	ag11-572	No indel
HmelOR69	HE672002	135672	141975	am09-216	No indel
HmelOR69	HE672002	135672	141975	am11-160	deletion	0.284618	139001	140000
HmelOR69	HE672002	135672	141975	am11-293	No indel
HmelOR69	HE672002	135672	141975	am11-48	No indel
HmelOR69	HE672002	135672	141975	ros2071	No indel
HmelOR69	HE672002	135672	141975	ros531	No indel
HmelOR69	HE672002	135672	141975	ros533	No indel
HmelOR69	HE672002	135672	141975	ros546	No indel				1
HmelOR70	HE669386	72439	78324	melPAN1	No indel
HmelOR70	HE669386	72439	78324	ag09-108	No indel
HmelOR70	HE669386	72439	78324	ag09-122	No indel
HmelOR70	HE669386	72439	78324	ag09-122	No indel
HmelOR70	HE669386	72439	78324	ag11-569	No indel
HmelOR70	HE669386	72439	78324	ag11-572	No indel
HmelOR70	HE669386	72439	78324	am09-216	No indel
HmelOR70	HE669386	72439	78324	am11-160	No indel
HmelOR70	HE669386	72439	78324	am11-293	No indel
HmelOR70	HE669386	72439	78324	am11-293	duplication	2.2334	77601	80500
HmelOR70	HE669386	72439	78324	am11-48	No indel
HmelOR70	HE669386	72439	78324	ros2071	No indel
HmelOR70	HE669386	72439	78324	ros531	No indel
HmelOR70	HE669386	72439	78324	ros533	No indel
HmelOR70	HE669386	72439	78324	ros546	No indel				1
HmelOR71	HE672034	485913	490151	melPAN1	No indel
HmelOR71	HE672034	485913	490151	ag09-108	No indel
HmelOR71	HE672034	485913	490151	ag09-122	No indel
HmelOR71	HE672034	485913	490151	ag11-569	No indel
HmelOR71	HE672034	485913	490151	ag11-572	No indel
HmelOR71	HE672034	485913	490151	am09-216	No indel
HmelOR71	HE672034	485913	490151	am11-160	No indel
HmelOR71	HE672034	485913	490151	am11-293	No indel
HmelOR71	HE672034	485913	490151	am11-48	No indel
HmelOR71	HE672034	485913	490151	ros2071	No indel
HmelOR71	HE672034	485913	490151	ros531	No indel
HmelOR71	HE672034	485913	490151	ros533	No indel
HmelOR71	HE672034	485913	490151	ros546	No indel					1
HmelOR73	HE671940	163402	166681	melPAN1	No indel
HmelOR73	HE671940	163402	166681	ag09-108	No indel
HmelOR73	HE671940	163402	166681	ag09-122	No indel
HmelOR73	HE671940	163402	166681	ag11-569	No indel
HmelOR73	HE671940	163402	166681	ag11-572	No indel
HmelOR73	HE671940	163402	166681	am09-216	No indel
HmelOR73	HE671940	163402	166681	am11-160	No indel
HmelOR73	HE671940	163402	166681	am11-293	No indel
HmelOR73	HE671940	163402	166681	am11-48	No indel
HmelOR73	HE671940	163402	166681	ros2071	duplication	2.11057	162401	176000
HmelOR73	HE671940	163402	166681	ros531	No indel
HmelOR73	HE671940	163402	166681	ros533	No indel
HmelOR73	HE671940	163402	166681	ros546	duplication	2.34049	162401	177400	1
									5	29

## Sheet: Hmel_non-conserved
OR gene	Scaffold	GR start	Gr end	Individual	Indel type	Indel depth	Indel start	Indel end	CNV	noCNV
HmelOR5	HE671240	39055	42403	melPAN1	No indel
HmelOR5	HE671240	39055	42403	ag09-108	No indel
HmelOR5	HE671240	39055	42403	ag09-122	No indel
HmelOR5	HE671240	39055	42403	ag11-569	No indel
HmelOR5	HE671240	39055	42403	ag11-572	No indel
HmelOR5	HE671240	39055	42403	am09-216	No indel
HmelOR5	HE671240	39055	42403	am11-160	No indel
HmelOR5	HE671240	39055	42403	am11-293	deletion	0.282584	42301	49600
HmelOR5	HE671240	39055	42403	am11-48	No indel
HmelOR5	HE671240	39055	42403	ros2071	No indel
HmelOR5	HE671240	39055	42403	ros531	No indel
HmelOR5	HE671240	39055	42403	ros533	No indel
HmelOR5	HE671240	39055	42403	ros546	No indel				1
HmelOR6	HE671240	52036	57860	melPAN1	No indel
HmelOR6	HE671240	52036	57860	ag09-108	No indel
HmelOR6	HE671240	52036	57860	ag09-122	No indel
HmelOR6	HE671240	52036	57860	ag11-569	No indel
HmelOR6	HE671240	52036	57860	ag11-572	No indel
HmelOR6	HE671240	52036	57860	am09-216	No indel
HmelOR6	HE671240	52036	57860	am11-160	No indel
HmelOR6	HE671240	52036	57860	am11-293	No indel
HmelOR6	HE671240	52036	57860	am11-48	No indel
HmelOR6	HE671240	52036	57860	ros2071	No indel
HmelOR6	HE671240	52036	57860	ros531	No indel
HmelOR6	HE671240	52036	57860	ros533	No indel
HmelOR6	HE671240	52036	57860	ros546	No indel					1
HmelOR7	HE670019	1803	4597	melPAN1	No indel
HmelOR7	HE670019	4597	1803	ag09-108	No indel
HmelOR7	HE670019	4597	1803	ag09-122	deletion	0.429192	1	3000
HmelOR7	HE670019	4597	1803	ag11-569	No indel
HmelOR7	HE670019	4597	1803	ag11-572	No indel
HmelOR7	HE670019	4597	1803	am09-216	deletion	0.45889	1	3100
HmelOR7	HE670019	4597	1803	am11-160	No indel
HmelOR7	HE670019	4597	1803	am11-293	No indel
HmelOR7	HE670019	4597	1803	am11-48	No indel
HmelOR7	HE670019	4597	1803	ros2071	No indel
HmelOR7	HE670019	4597	1803	ros531	No indel
HmelOR7	HE670019	4597	1803	ros533	No indel
HmelOR7	HE670019	4597	1803	ros546	No indel				1
HmelOR9	HE671317	82712	87793	melPAN1	No indel
HmelOR9	HE671317	84411	87793	ag09-108	No indel
HmelOR9	HE671317	84411	87793	ag09-122	No indel
HmelOR9	HE671317	84411	87793	ag11-569	No indel
HmelOR9	HE671317	84411	87793	ag11-572	No indel
HmelOR9	HE671317	84411	87793	am09-216	No indel
HmelOR9	HE671317	84411	87793	am11-160	No indel
HmelOR9	HE671317	84411	87793	am11-293	No indel
HmelOR9	HE671317	84411	87793	am11-48	No indel
HmelOR9	HE671317	84411	87793	ros2071	No indel
HmelOR9	HE671317	84411	87793	ros531	No indel
HmelOR9	HE671317	84411	87793	ros533	No indel
HmelOR9	HE671317	84411	87793	ros546	No indel					1
HmelOR10	HE671317	70274	73337	melPAN1	No indel
HmelOR10	HE671317	73337	70274	ag09-108	No indel
HmelOR10	HE671317	73337	70274	ag09-122	No indel
HmelOR10	HE671317	73337	70274	ag11-569	No indel
HmelOR10	HE671317	73337	70274	ag11-572	No indel
HmelOR10	HE671317	73337	70274	am09-216	No indel
HmelOR10	HE671317	73337	70274	am11-160	No indel
HmelOR10	HE671317	73337	70274	am11-293	No indel
HmelOR10	HE671317	73337	70274	am11-48	No indel
HmelOR10	HE671317	73337	70274	ros2071	No indel
HmelOR10	HE671317	73337	70274	ros531	No indel
HmelOR10	HE671317	73337	70274	ros533	No indel
HmelOR10	HE671317	73337	70274	ros546	No indel					1
HmelOR11	HE671317	76563	81467	melPAN1	No indel
HmelOR11	HE671317	80728	76563	ag09-108	No indel
HmelOR11	HE671317	80728	76563	ag09-122	No indel
HmelOR11	HE671317	80728	76563	ag11-569	No indel
HmelOR11	HE671317	80728	76563	ag11-572	No indel
HmelOR11	HE671317	80728	76563	am09-216	No indel
HmelOR11	HE671317	80728	76563	am11-160	No indel
HmelOR11	HE671317	80728	76563	am11-293	duplication
HmelOR11	HE671317	80728	76563	am11-48	duplication
HmelOR11	HE671317	80728	76563	ros2071	No indel
HmelOR11	HE671317	80728	76563	ros531	No indel
HmelOR11	HE671317	80728	76563	ros533	No indel
HmelOR11	HE671317	80728	76563	ros546	No indel					1
HmelOR12	HE669660	27362	32304	melPAN1	No indel
HmelOR12	HE669660	29168	32304	ag09-108	No indel
HmelOR12	HE669660	29168	32304	ag09-122	No indel
HmelOR12	HE669660	29168	32304	ag11-569	No indel
HmelOR12	HE669660	29168	32304	ag11-572	No indel
HmelOR12	HE669660	29168	32304	am09-216	No indel
HmelOR12	HE669660	29168	32304	am11-160	No indel
HmelOR12	HE669660	29168	32304	am11-293	No indel
HmelOR12	HE669660	29168	32304	am11-48	No indel
HmelOR12	HE669660	29168	32304	ros2071	No indel
HmelOR12	HE669660	29168	32304	ros531	No indel
HmelOR12	HE669660	29168	32304	ros533	No indel
HmelOR12	HE669660	29168	32304	ros546	No indel					1
HmelOR15	HE670558	98777	103473	melPAN1	No indel
HmelOR15p	HE670558	103473	98777	ag09-108	No indel
HmelOR15p	HE670558	103473	98777	ag09-122	No indel	0.201756	99401	101100
HmelOR15p	HE670558	103473	98777	ag11-569	No indel
HmelOR15p	HE670558	103473	98777	ag11-572	No indel	0.178553	99401	101100
HmelOR15p	HE670558	103473	98777	am09-216	No indel	0.160911	99401	101100
HmelOR15p	HE670558	103473	98777	am11-160	No indel	0.195109	99501	101100
HmelOR15p	HE670558	103473	98777	am11-293	No indel	0.141617	99401	101100
HmelOR15p	HE670558	103473	98777	am11-48	No indel	0.106073	99401	101100
HmelOR15p	HE670558	103473	98777	ros2071	No indel
HmelOR15p	HE670558	103473	98777	ros531	No indel
HmelOR15p	HE670558	103473	98777	ros533	No indel
HmelOR15p	HE670558	103473	98777	ros546	No indel				1
HmelOR20	HE671647	181378	184322	melPAN1	No indel
HmelOR20	HE671647	184259	182075	ag09-108	No indel
HmelOR20	HE671647	184259	182075	ag09-122	No indel
HmelOR20	HE671647	184259	182075	ag11-569	No indel
HmelOR20	HE671647	184259	182075	ag11-572	No indel
HmelOR20	HE671647	184259	182075	am09-216	No indel
HmelOR20	HE671647	184259	182075	am11-160	No indel
HmelOR20	HE671647	184259	182075	am11-293	No indel
HmelOR20	HE671647	184259	182075	am11-48	No indel
HmelOR20	HE671647	184259	182075	ros2071	No indel
HmelOR20	HE671647	184259	182075	ros531	No indel
HmelOR20	HE671647	184259	182075	ros533	No indel
HmelOR20	HE671647	184259	182075	ros546	No indel					1
HmelOR24	HE671270	8379	17241	melPAN1	deletion	0.0366294	12101	13900
HmelOR24	HE671270	17241	8379	ag09-108	No indel	0.0934974	12201	13900
HmelOR24	HE671270	17241	8379	ag09-122	No indel	0.102645	12101	13900
HmelOR24	HE671270	17241	8379	ag11-569	No indel	0.112398	12101	13900
HmelOR24	HE671270	17241	8379	ag11-572	No indel	0.132108	12101	13900
HmelOR24	HE671270	17241	8379	am09-216	No indel	0.117045	12101	13900
HmelOR24	HE671270	17241	8379	am11-160	No indel	0.0735391	12101	13900
HmelOR24	HE671270	17241	8379	am11-293	No indel	0.0692673	12101	13900
HmelOR24	HE671270	17241	8379	am11-48	No indel
HmelOR24	HE671270	17241	8379	ros2071	No indel	0.0764713	12101	14000
HmelOR24	HE671270	17241	8379	ros531	No indel
HmelOR24	HE671270	17241	8379	ros533	No indel
HmelOR24	HE671270	17241	8379	ros546	No indel						*Excluded because of deletion in reference genome
HmelOR30	HE670348	89211	92482	melPAN1	No indel
HmelOR30	HE670348	89211	92482	ag09-108	No indel
HmelOR30	HE670348	89211	92482	ag09-122	No indel
HmelOR30	HE670348	89211	92482	ag11-569	No indel
HmelOR30	HE670348	89211	92482	ag11-572	No indel
HmelOR30	HE670348	89211	92482	am09-216	No indel
HmelOR30	HE670348	89211	92482	am11-160	No indel
HmelOR30	HE670348	89211	92482	am11-293	No indel
HmelOR30	HE670348	89211	92482	am11-48	No indel
HmelOR30	HE670348	89211	92482	ros2071	No indel
HmelOR30	HE670348	89211	92482	ros531	No indel
HmelOR30	HE670348	89211	92482	ros533	No indel
HmelOR30	HE670348	89211	92482	ros546	No indel					1
HmelOR31	HE671117	6799	9700	melPAN1	No indel
HmelOR31	HE671117	9700	6799	ag09-108	No indel
HmelOR31	HE671117	9700	6799	ag09-122	No indel
HmelOR31	HE671117	9700	6799	ag11-569	No indel
HmelOR31	HE671117	9700	6799	ag11-572	No indel
HmelOR31	HE671117	9700	6799	am09-216	No indel
HmelOR31	HE671117	9700	6799	am11-160	No indel
HmelOR31	HE671117	9700	6799	am11-293	No indel
HmelOR31	HE671117	9700	6799	am11-48	No indel
HmelOR31	HE671117	9700	6799	ros2071	No indel
HmelOR31	HE671117	9700	6799	ros531	No indel
HmelOR31	HE671117	9700	6799	ros533	No indel
HmelOR31	HE671117	9700	6799	ros546	No indel					1
HmelOR33	HE671545	3172	4716	melPAN1	No indel
HmelOR33	HE671545	4716	3172	ag09-108	No indel
HmelOR33	HE671545	4716	3172	ag09-122	No indel
HmelOR33	HE671545	4716	3172	ag11-569	No indel
HmelOR33	HE671545	4716	3172	ag11-572	No indel
HmelOR33	HE671545	4716	3172	am09-216	No indel
HmelOR33	HE671545	4716	3172	am11-160	No indel
HmelOR33	HE671545	4716	3172	am11-293	No indel
HmelOR33	HE671545	4716	3172	am11-48	No indel
HmelOR33	HE671545	4716	3172	ros2071	No indel
HmelOR33	HE671545	4716	3172	ros531	No indel
HmelOR33	HE671545	4716	3172	ros533	No indel
HmelOR33	HE671545	4716	3172	ros546	duplication	2.8608	4701	8700	1
HmelOR34	HE671607	36026	39203	melPAN1	No indel
HmelOR34	HE671607	36026	39203	ag09-108	No indel
HmelOR34	HE671607	36026	39203	ag09-122	No indel
HmelOR34	HE671607	36026	39203	ag11-569	No indel
HmelOR34	HE671607	36026	39203	ag11-572	No indel
HmelOR34	HE671607	36026	39203	am09-216	No indel
HmelOR34	HE671607	36026	39203	am11-160	No indel
HmelOR34	HE671607	36026	39203	am11-293	No indel
HmelOR34	HE671607	36026	39203	am11-48	No indel
HmelOR34	HE671607	36026	39203	ros2071	No indel
HmelOR34	HE671607	36026	39203	ros531	No indel
HmelOR34	HE671607	36026	39203	ros533	No indel
HmelOR34	HE671607	36026	39203	ros546	No indel					1
HmelOR35	HE671607	39454	41645	melPAN1	No indel
HmelOR35	HE671607	41645	39454	ag09-108	No indel
HmelOR35	HE671607	41645	39454	ag09-122	No indel
HmelOR35	HE671607	41645	39454	ag11-569	No indel
HmelOR35	HE671607	41645	39454	ag11-572	No indel
HmelOR35	HE671607	41645	39454	am09-216	No indel
HmelOR35	HE671607	41645	39454	am11-160	No indel
HmelOR35	HE671607	41645	39454	am11-293	No indel
HmelOR35	HE671607	41645	39454	am11-48	No indel
HmelOR35	HE671607	41645	39454	ros2071	No indel
HmelOR35	HE671607	41645	39454	ros531	No indel
HmelOR35	HE671607	41645	39454	ros533	No indel
HmelOR35	HE671607	41645	39454	ros546	No indel					1
HmelOR36	HE671607	42562	44701	melPAN1	No indel
HmelOR36	HE671607	44701	42562	ag09-108	No indel
HmelOR36	HE671607	44701	42562	ag09-122	No indel
HmelOR36	HE671607	44701	42562	ag11-569	No indel
HmelOR36	HE671607	44701	42562	ag11-572	No indel
HmelOR36	HE671607	44701	42562	am09-216	No indel
HmelOR36	HE671607	44701	42562	am11-160	No indel
HmelOR36	HE671607	44701	42562	am11-293	No indel
HmelOR36	HE671607	44701	42562	am11-48	No indel
HmelOR36	HE671607	44701	42562	ros2071	No indel
HmelOR36	HE671607	44701	42562	ros531	No indel
HmelOR36	HE671607	44701	42562	ros533	No indel
HmelOR36	HE671607	44701	42562	ros546	No indel					1
HmelOR37	HE671607	45520	47932	melPAN1	No indel
HmelOR37	HE671607	47932	45520	ag09-108	No indel
HmelOR37	HE671607	47932	45520	ag09-122	No indel
HmelOR37	HE671607	47932	45520	ag11-569	No indel
HmelOR37	HE671607	47932	45520	ag11-572	No indel
HmelOR37	HE671607	47932	45520	am09-216	No indel
HmelOR37	HE671607	47932	45520	am11-160	No indel
HmelOR37	HE671607	47932	45520	am11-293	No indel
HmelOR37	HE671607	47932	45520	am11-48	No indel
HmelOR37	HE671607	47932	45520	ros2071	No indel
HmelOR37	HE671607	47932	45520	ros531	No indel
HmelOR37	HE671607	47932	45520	ros533	No indel
HmelOR37	HE671607	47932	45520	ros546	No indel					1
HmelOR38	HE671607	49469	57733	melPAN1	No indel
HmelOR38	HE671607	57733	55411	ag09-108	No indel
HmelOR38	HE671607	57733	55411	ag09-122	No indel
HmelOR38	HE671607	57733	55411	ag11-569	No indel
HmelOR38	HE671607	57733	55411	ag11-572	No indel
HmelOR38	HE671607	57733	55411	am09-216	No indel
HmelOR38	HE671607	57733	55411	am11-160	No indel
HmelOR38	HE671607	57733	55411	am11-293	No indel
HmelOR38	HE671607	57733	55411	am11-48	No indel
HmelOR38	HE671607	57733	55411	ros2071	No indel
HmelOR38	HE671607	57733	55411	ros531	No indel
HmelOR38	HE671607	57733	55411	ros533	No indel
HmelOR38	HE671607	57733	55411	ros546	No indel					1
HmelOR39	HE671607	63690	64425	melPAN1	No indel
HmelOR39	HE671607	63690	64425	ag09-108	No indel
HmelOR39	HE671607	63690	64425	ag09-122	No indel
HmelOR39	HE671607	63690	64425	ag11-569	No indel
HmelOR39	HE671607	63690	64425	ag11-572	No indel
HmelOR39	HE671607	63690	64425	am09-216	No indel
HmelOR39	HE671607	63690	64425	am11-160	No indel
HmelOR39	HE671607	63690	64425	am11-293	No indel
HmelOR39	HE671607	63690	64425	am11-48	No indel
HmelOR39	HE671607	63690	64425	ros2071	No indel
HmelOR39	HE671607	63690	64425	ros531	No indel
HmelOR39	HE671607	63690	64425	ros533	No indel
HmelOR39	HE671607	63690	64425	ros546	duplication					1
HmelOR40	HE671607	67566	70371	melPAN1	No indel
HmelOR40	HE671607	67574	70279	ag09-108	No indel
HmelOR40	HE671607	67574	70279	ag09-122	No indel
HmelOR40	HE671607	67574	70279	ag11-569	No indel
HmelOR40	HE671607	67574	70279	ag11-572	No indel
HmelOR40	HE671607	67574	70279	am09-216	No indel
HmelOR40	HE671607	67574	70279	am11-160	No indel
HmelOR40	HE671607	67574	70279	am11-293	No indel
HmelOR40	HE671607	67574	70279	am11-48	No indel
HmelOR40	HE671607	67574	70279	ros2071	No indel
HmelOR40	HE671607	67574	70279	ros531	No indel
HmelOR40	HE671607	67574	70279	ros533	No indel
HmelOR40	HE671607	67574	70279	ros546	No indel					1
HmelOR45	HE670898	289701	295149	melPAN1	No indel
HmelOR45	HE670898	295149	289701	ag09-108	No indel
HmelOR45	HE670898	295149	289701	ag09-122	No indel
HmelOR45	HE670898	295149	289701	ag11-569	No indel
HmelOR45	HE670898	295149	289701	ag11-572	No indel
HmelOR45	HE670898	295149	289701	am09-216	No indel
HmelOR45	HE670898	295149	289701	am11-160	No indel
HmelOR45	HE670898	295149	289701	am11-293	No indel
HmelOR45	HE670898	295149	289701	am11-48	No indel
HmelOR45	HE670898	295149	289701	ros2071	No indel
HmelOR45	HE670898	295149	289701	ros531	No indel
HmelOR45	HE670898	295149	289701	ros533	No indel
HmelOR45	HE670898	295149	289701	ros546	No indel					1
HmelOR46	HE670898	297864	319228	melPAN1	No indel
HmelOR46	HE670898	319228	297864	ag09-108	duplication	3.25242	305301	313900
HmelOR46	HE670898	319228	297864	ag09-122	duplication	2.58517	311201	314300
HmelOR46	HE670898	319228	297864	ag11-569	duplication	4.06484	311201	316200
HmelOR46	HE670898	319228	297864	ag11-572	deletion	0.00722818	298301	298800
HmelOR46	HE670898	319228	297864	am09-216	duplication	2.65535	311201	314300
HmelOR46	HE670898	319228	297864	am11-160	No indel
HmelOR46	HE670898	319228	297864	am11-293	deletion	0.416894	317001	320100
HmelOR46	HE670898	319228	297864	am11-48	duplication	2.56337	311201	317000
HmelOR46	HE670898	319228	297864	ros2071	No indel
HmelOR46	HE670898	319228	297864	ros531	deletion	0.296116	296201	304500
HmelOR46	HE670898	319228	297864	ros533	deletion	0.199146	296101	302800
HmelOR46	HE670898	319228	297864	ros546	No indel				1
HmelOR48	sch7180001241281	187	4788	ag09-108	No indel
HmelOR48	sch7180001241281	187	4788	ag09-122	No indel
HmelOR48	sch7180001241281	187	4788	ag11-569	No indel
HmelOR48	sch7180001241281	187	4788	ag11-572	No indel
HmelOR48	sch7180001241281	187	4788	am09-216	No indel
HmelOR48	sch7180001241281	187	4788	am11-160	No indel
HmelOR48	sch7180001241281	187	4788	am11-293	No indel
HmelOR48	sch7180001241281	187	4788	am11-48	No indel
HmelOR48	sch7180001241281	187	4788	ros2071	No indel
HmelOR48	sch7180001241281	187	4788	ros531	No indel
HmelOR48	sch7180001241281	187	4788	ros533	No indel
HmelOR48	sch7180001241281	187	4788	ros546	No indel					1
HmelOR51	HE671466	291244	294368	melPAN1	No indel
HmelOR51	HE671466	294368	291244	ag09-108	No indel
HmelOR51	HE671466	294368	291244	ag09-122	duplication	2.72272	289901	297300
HmelOR51	HE671466	294368	291244	ag11-569	duplication	2.54104	290001	297300
HmelOR51	HE671466	294368	291244	ag11-572	duplication	2.82705	290301	297200
HmelOR51	HE671466	294368	291244	am09-216	duplication	3.51893	294001	297200
HmelOR51	HE671466	294368	291244	am11-160	No indel
HmelOR51	HE671466	294368	291244	am11-160	duplication	3.49374	294001	297400
HmelOR51	HE671466	294368	291244	am11-293	duplication	3.22516	294001	297300
HmelOR51	HE671466	294368	291244	am11-48	No indel
HmelOR51	HE671466	294368	291244	ros2071	No indel
HmelOR51	HE671466	294368	291244	ros531	No indel
HmelOR51	HE671466	294368	291244	ros533	No indel
HmelOR51	HE671466	294368	291244	ros546	No indel				1
HmelOR55	HE667780	1298904	1301586	melPAN1	No indel
HmelOR55	HE667780	1298904	1301586	ag09-108	No indel
HmelOR55	HE667780	1298904	1301586	ag09-122	No indel
HmelOR55	HE667780	1298904	1301586	ag11-569	No indel
HmelOR55	HE667780	1298904	1301586	ag11-572	No indel
HmelOR55	HE667780	1298904	1301586	am09-216	No indel
HmelOR55	HE667780	1298904	1301586	am11-160	No indel
HmelOR55	HE667780	1298904	1301586	am11-293	No indel
HmelOR55	HE667780	1298904	1301586	am11-48	No indel
HmelOR55	HE667780	1298904	1301586	ros2071	No indel
HmelOR55	HE667780	1298904	1301586	ros531	No indel
HmelOR55	HE667780	1298904	1301586	ros533	No indel
HmelOR55	HE667780	1298904	1301586	ros546	No indel					1
HmelOR58	HE672058	34281	36647	melPAN1	No indel
HmelOR58	HE672058	34281	36647	ag09-108	No indel
HmelOR58	HE672058	34281	36647	ag09-122	No indel
HmelOR58	HE672058	34281	36647	ag11-569	No indel
HmelOR58	HE672058	34281	36647	ag11-572	No indel
HmelOR58	HE672058	34281	36647	am09-216	No indel
HmelOR58	HE672058	34281	36647	am11-160	No indel
HmelOR58	HE672058	34281	36647	am11-293	No indel
HmelOR58	HE672058	34281	36647	am11-48	No indel
HmelOR58	HE672058	34281	36647	ros2071	No indel
HmelOR58	HE672058	34281	36647	ros531	No indel
HmelOR58	HE672058	34281	36647	ros533	No indel
HmelOR58	HE672058	34281	36647	ros546	No indel					1
HmelOR59	HE672058	37975	38783	melPAN1	No indel
HmelOR59	HE672058	37975	38783	ag09-108	No indel
HmelOR59	HE672058	37975	38783	ag09-122	No indel
HmelOR59	HE672058	37975	38783	ag11-569	No indel
HmelOR59	HE672058	37975	38783	ag11-572	No indel
HmelOR59	HE672058	37975	38783	am09-216	No indel
HmelOR59	HE672058	37975	38783	am11-160	No indel
HmelOR59	HE672058	37975	38783	am11-293	No indel
HmelOR59	HE672058	37975	38783	am11-48	No indel
HmelOR59	HE672058	37975	38783	ros2071	No indel
HmelOR59	HE672058	37975	38783	ros531	No indel
HmelOR59	HE672058	37975	38783	ros533	No indel
HmelOR59	HE672058	37975	38783	ros546	No indel					1
HmelOR62	HE672053	806	4568	melPAN1	No indel
HmelOR62	HE672053	806	4568	ag09-108	No indel
HmelOR62	HE672053	806	4568	ag09-122	No indel
HmelOR62	HE672053	806	4568	ag11-569	No indel
HmelOR62	HE672053	806	4568	ag11-572	No indel
HmelOR62	HE672053	806	4568	am09-216	No indel
HmelOR62	HE672053	806	4568	am11-160	No indel
HmelOR62	HE672053	806	4568	am11-293	No indel
HmelOR62	HE672053	806	4568	am11-48	No indel
HmelOR62	HE672053	806	4568	ros2071	No indel
HmelOR62	HE672053	806	4568	ros531	No indel
HmelOR62	HE672053	806	4568	ros533	No indel
HmelOR62	HE672053	806	4568	ros546	No indel					1
HmelOR63	HE672051	401360	406207	melPAN1	No indel
HmelOR63	HE672051	401360	406207	ag09-108	No indel
HmelOR63	HE672051	401360	406207	ag09-122	No indel
HmelOR63	HE672051	401360	406207	ag11-569	No indel
HmelOR63	HE672051	401360	406207	ag11-572	No indel
HmelOR63	HE672051	401360	406207	am09-216	No indel
HmelOR63	HE672051	401360	406207	am11-160	No indel
HmelOR63	HE672051	401360	406207	am11-293	No indel
HmelOR63	HE672051	401360	406207	am11-48	No indel
HmelOR63	HE672051	401360	406207	ros2071	No indel
HmelOR63	HE672051	401360	406207	ros531	No indel
HmelOR63	HE672051	401360	406207	ros533	No indel
HmelOR63	HE672051	401360	406207	ros546	No indel					1
HmelOR64	HE672051	395489	400747	melPAN1	No indel
HmelOR64	HE672051	395489	400747	ag09-108	No indel
HmelOR64	HE672051	395489	400747	ag09-122	No indel
HmelOR64	HE672051	395489	400747	ag11-569	No indel
HmelOR64	HE672051	395489	400747	ag11-572	No indel
HmelOR64	HE672051	395489	400747	am09-216	No indel
HmelOR64	HE672051	395489	400747	am11-160	No indel
HmelOR64	HE672051	395489	400747	am11-293	No indel
HmelOR64	HE672051	395489	400747	am11-48	No indel
HmelOR64	HE672051	395489	400747	ros2071	No indel
HmelOR64	HE672051	395489	400747	ros531	No indel
HmelOR64	HE672051	395489	400747	ros533	No indel
HmelOR64	HE672051	395489	400747	ros546	No indel					1
HmelOR65	HE671530	3654	6886	melPAN1	duplication	2.01206	1	10700
HmelOR65	HE671530	6886	3863	ag09-108	duplication	3.57198	1	11500
HmelOR65	HE671530	6886	3863	ag09-122	duplication	4.34433	1	13800
HmelOR65	HE671530	6886	3863	ag11-569	duplication	4.76196	501	13800
HmelOR65	HE671530	6886	3863	ag11-572	duplication	4.89251	1401	11500
HmelOR65	HE671530	6886	3863	am09-216	duplication	3.82277	1	11500
HmelOR65	HE671530	6886	3863	am11-160	duplication	5.00717	801	11500
HmelOR65	HE671530	6886	3863	am11-293	duplication	5.10845	1401	11400
HmelOR65	HE671530	6886	3863	am11-48	No indel
HmelOR65	HE671530	6886	3863	ros2071	No indel
HmelOR65	HE671530	6886	3863	ros531	duplication	2.14267	1	30800
HmelOR65	HE671530	6886	3863	ros533	duplication	2.04526	1	46100
HmelOR65	HE671530	6886	3863	ros546	No indel				1
HmelOR68	sch7180001250336	29811	37044	ag09-108	No indel
HmelOR68	sch7180001250336	29811	37044	ag09-122	No indel
HmelOR68	sch7180001250336	29811	37044	ag11-569	No indel
HmelOR68	sch7180001250336	29811	37044	ag11-572	No indel
HmelOR68	sch7180001250336	29811	37044	am09-216	No indel
HmelOR68	sch7180001250336	29811	37044	am11-160	No indel
HmelOR68	sch7180001250336	29811	37044	am11-293	No indel
HmelOR68	sch7180001250336	29811	37044	am11-48	No indel
HmelOR68	sch7180001250336	29811	37044	ros2071	No indel
HmelOR68	sch7180001250336	29811	37044	ros531	No indel
HmelOR68	sch7180001250336	29811	37044	ros533	No indel
HmelOR68	sch7180001250336	29811	37044	ros546	No indel					1
									7	24

## Sheet: Hcyd_conserved
OR gene	Scaffold	GR start	Gr end	Individual	Indel type	Indel depth	Indel start	Indel end	CNV	noCNV
HmelOR2	HE670880	48246	53932	cyd553	No indel
HmelOR2	HE670880	48246	53932	cyd560	No indel
HmelOR2	HE670880	48246	53932	cyd564	No indel
HmelOR2	HE670880	48246	53932	cyd565	No indel					1
HmelOR3	HE671061	77132	81124	cyd553	No indel
HmelOR3	HE671061	77132	81124	cyd560	No indel
HmelOR3	HE671061	77132	81124	cyd564	No indel
HmelOR3	HE671061	77132	81124	cyd565	No indel					1
HmelOR4	HE671834	136263	138706	cyd553	No indel
HmelOR4	HE671834	136263	138706	cyd560	No indel
HmelOR4	HE671834	136263	138706	cyd564	No indel
HmelOR4	HE671834	136263	138706	cyd565	No indel					1
HmelOR8	HE671977	26777	30937	cyd553	No indel
HmelOR8	HE671977	26777	30937	cyd560	No indel
HmelOR8	HE671977	26777	30937	cyd564	No indel
HmelOR8	HE671977	26777	30937	cyd565	No indel					1
HmelOR13	HE670558	90704	88400	cyd553	No indel
HmelOR13	HE670558	90704	88400	cyd560	No indel
HmelOR13	HE670558	90704	88400	cyd564	No indel
HmelOR13	HE670558	90704	88400	cyd565	No indel					1
HmelOR14	HE671186	384212	380571	cyd553	duplication	2.76306	379301	381500
HmelOR14	HE671186	384212	380571	cyd560	duplication	2.7052	379201	381500
HmelOR14	HE671186	384212	380571	cyd564	duplication	2.99602	379301	381500
HmelOR14	HE671186	384212	380571	cyd565	duplication	2.02546	379301	384700	1
HmelOR16	HE670509	33970	36901	cyd553	No indel
HmelOR16	HE670509	33970	36901	cyd560	No indel
HmelOR16	HE670509	33970	36901	cyd564	No indel
HmelOR16	HE670509	33970	36901	cyd565	No indel					1
HmelOR18	sch7180001246764	20795	22423	cyd553	No indel
HmelOR18	sch7180001246764	20795	22423	cyd560	No indel
HmelOR18	sch7180001246764	20795	22423	cyd564	No indel
HmelOR18	sch7180001246764	20795	22423	cyd565	No indel					1
HmelOR19	HE669908	24366	21532	cyd553	No indel
HmelOR19	HE669908	24366	21532	cyd560	No indel
HmelOR19	HE669908	24366	21532	cyd564	No indel
HmelOR19	HE669908	24366	21532	cyd565	No indel					1
HmelOR21	HE672005	366204	369462	cyd553	No indel
HmelOR21	HE672005	366204	369462	cyd560	No indel
HmelOR21	HE672005	366204	369462	cyd564	No indel
HmelOR21	HE672005	366204	369462	cyd565	No indel					1
HmelOR22	HE671530	232042	221874	cyd553	No indel
HmelOR22	HE671530	232042	221874	cyd560	No indel
HmelOR22	HE671530	232042	221874	cyd564	No indel
HmelOR22	HE671530	232042	221874	cyd565	No indel					1
HmelOR23	HE670587	34333	40331	cyd553	No indel
HmelOR23	HE670587	34333	40331	cyd560	No indel
HmelOR23	HE670587	34333	40331	cyd564	No indel
HmelOR23	HE670587	34333	40331	cyd565	No indel					1
HmelOR25	HE671591	1317158	1319541	cyd553	No indel
HmelOR25	HE671591	1317158	1319541	cyd560	No indel
HmelOR25	HE671591	1317158	1319541	cyd564	No indel
HmelOR25	HE671591	1317158	1319541	cyd565	No indel					1
HmelOR26	HE670311	141876	144324	cyd553	No indel
HmelOR26	HE670311	141876	144324	cyd560	No indel
HmelOR26	HE670311	141876	144324	cyd564	No indel
HmelOR26	HE670311	141876	144324	cyd565	No indel					1
HmelOR27	HE671132	88768	86159	cyd553	No indel
HmelOR27	HE671132	88768	86159	cyd560	No indel
HmelOR27	HE671132	88768	86159	cyd564	No indel
HmelOR27	HE671132	88768	86159	cyd565	No indel					1
HmelOR28	HE671523	30256	28838	cyd553	No indel
HmelOR28	HE671523	30256	28838	cyd560	No indel
HmelOR28	HE671523	30256	28838	cyd564	No indel
HmelOR28	HE671523	30256	28838	cyd565	No indel					1
HmelOR29	HE671612	34495	38962	cyd553	No indel
HmelOR29	HE671612	34495	38962	cyd560	No indel
HmelOR29	HE671612	34495	38962	cyd564	No indel
HmelOR29	HE671612	34495	38962	cyd565	No indel					1
HmelOR32	HE671524	88803	87939	cyd553	No indel
HmelOR32	HE671524	88803	87939	cyd560	No indel
HmelOR32	HE671524	88803	87939	cyd564	No indel
HmelOR32	HE671524	88803	87939	cyd565	No indel					1
HmelOR41	HE670509	38097	41724	cyd553	No indel
HmelOR41	HE670509	38097	41724	cyd560	No indel
HmelOR41	HE670509	38097	41724	cyd564	No indel
HmelOR41	HE670509	38097	41724	cyd565	No indel					1
HmelOR42	HE668704	7716	4953	cyd553	No indel
HmelOR42	HE668704	7716	4953	cyd560	No indel
HmelOR42	HE668704	7716	4953	cyd564	No indel
HmelOR42	HE668704	7716	4953	cyd565	No indel					1
HmelOR44	HE671653	17978	23165	cyd553	No indel
HmelOR44	HE671653	17978	23165	cyd560	No indel
HmelOR44	HE671653	17978	23165	cyd564	No indel
HmelOR44	HE671653	17978	23165	cyd565	No indel					1
HmelOR49	HE668478	65678	61616	cyd553	No indel
HmelOR49	HE668478	65678	61616	cyd560	No indel
HmelOR49	HE668478	65678	61616	cyd564	No indel
HmelOR49	HE668478	65678	61616	cyd565	No indel					1
HmelOR50	HE671530	11549	9124	cyd553	No indel
HmelOR50	HE671530	11549	9124	cyd560	No indel
HmelOR50	HE671530	11549	9124	cyd564	No indel
HmelOR50	HE671530	11549	9124	cyd565	No indel						*Excluding conserved OR50 because of duplication in reference
HmelOR52	HE670519	13286	16634	cyd553	No indel
HmelOR52	HE670519	13286	16634	cyd560	No indel
HmelOR52	HE670519	13286	16634	cyd564	No indel
HmelOR52	HE670519	13286	16634	cyd565	No indel					1
HmelOR53	HE671132	82114	84482	cyd553	No indel
HmelOR53	HE671132	82114	84482	cyd560	No indel
HmelOR53	HE671132	82114	84482	cyd564	No indel
HmelOR53	HE671132	82114	84482	cyd565	No indel					1
HmelOR54	HE670629	51021	48270	cyd553	No indel
HmelOR54	HE670629	51021	48270	cyd560	No indel
HmelOR54	HE670629	51021	48270	cyd564	No indel
HmelOR54	HE670629	51021	48270	cyd565	No indel					1
HmelOR56	HE672058	40233	41271	cyd553	No indel
HmelOR56	HE672058	40233	41271	cyd560	No indel
HmelOR56	HE672058	40233	41271	cyd564	No indel
HmelOR56	HE672058	40233	41271	cyd565	No indel					1
HmelOR57	HE672058	29478	33415	cyd553	No indel
HmelOR57	HE672058	29478	33415	cyd560	No indel
HmelOR57	HE672058	29478	33415	cyd564	No indel
HmelOR57	HE672058	29478	33415	cyd565	No indel					1
HmelOR60	HE668809	34419	29872	cyd553	No indel
HmelOR60	HE668809	34419	29872	cyd560	No indel
HmelOR60	HE668809	34419	29872	cyd564	No indel
HmelOR60	HE668809	34419	29872	cyd565	No indel					1
HmelOR61	HE670558	108950	106144	cyd553	No indel
HmelOR61	HE670558	108950	106144	cyd560	No indel
HmelOR61	HE670558	108950	106144	cyd564	No indel
HmelOR61	HE670558	108950	106144	cyd565	No indel					1
HmelOR67	HE671063	2720	3511	cyd553	No indel
HmelOR67	HE671063	2720	3511	cyd560	No indel
HmelOR67	HE671063	2720	3511	cyd564	No indel
HmelOR67	HE671063	2720	3511	cyd565	No indel					1
HmelOR69	HE672002	135672	141975	cyd553	No indel
HmelOR69	HE672002	135672	141975	cyd560	No indel
HmelOR69	HE672002	135672	141975	cyd564	No indel
HmelOR69	HE672002	135672	141975	cyd565	No indel					1
HmelOR70	HE669386	72439	78324	cyd553	No indel
HmelOR70	HE669386	72439	78324	cyd560	No indel
HmelOR70	HE669386	72439	78324	cyd564	No indel
HmelOR70	HE669386	72439	78324	cyd565	No indel					1
HmelOR71	HE672034	485913	490151	cyd553	No indel
HmelOR71	HE672034	485913	490151	cyd560	No indel
HmelOR71	HE672034	485913	490151	cyd564	No indel
HmelOR71	HE672034	485913	490151	cyd565	No indel					1
HmelOR73	HE671940	163402	166681	cyd553	No indel
HmelOR73	HE671940	163402	166681	cyd560	No indel
HmelOR73	HE671940	163402	166681	cyd564	No indel
HmelOR73	HE671940	163402	166681	cyd565	No indel					1
									1	33

## Sheet: Hcyd_non_conserved
OR gene	Scaffold	GR start	Gr end	Individual	Indel type	Indel depth	Indel start	Indel end	CNV	noCNV
HmelOR5	HE671240	39055	42403	cyd553	No indel
HmelOR5	HE671240	39055	42403	cyd560	No indel
HmelOR5	HE671240	39055	42403	cyd564	No indel
HmelOR5	HE671240	39055	42403	cyd565	No indel					1
HmelOR6	HE671240	52036	57860	cyd553	deletion	0.336568	50101	60200
HmelOR6	HE671240	52036	57860	cyd560	deletion	0.435983	45601	61200
HmelOR6	HE671240	52036	57860	cyd564	No indel
HmelOR6	HE671240	52036	57860	cyd565	deletion	0.484393	45801	61200	1
HmelOR7	HE670019	4597	1803	cyd553	deletion	0.441492	1	2900
HmelOR7	HE670019	4597	1803	cyd560	No indel
HmelOR7	HE670019	4597	1803	cyd564	No indel
HmelOR7	HE670019	4597	1803	cyd565	No indel				1
HmelOR9	HE671317	84411	87793	cyd553	No indel
HmelOR9	HE671317	84411	87793	cyd560	No indel
HmelOR9	HE671317	84411	87793	cyd564	No indel
HmelOR9	HE671317	84411	87793	cyd565	No indel					1
HmelOR10	HE671317	73337	70274	cyd553	No indel
HmelOR10	HE671317	73337	70274	cyd560	No indel
HmelOR10	HE671317	73337	70274	cyd564	No indel
HmelOR10	HE671317	73337	70274	cyd565	No indel					1
HmelOR11	HE671317	80728	76563	cyd553	No indel
HmelOR11	HE671317	80728	76563	cyd560	No indel
HmelOR11	HE671317	80728	76563	cyd564	No indel
HmelOR11	HE671317	80728	76563	cyd565	No indel					1
HmelOR12	HE669660	29168	32304	cyd553	No indel
HmelOR12	HE669660	29168	32304	cyd560	No indel
HmelOR12	HE669660	29168	32304	cyd564	No indel
HmelOR12	HE669660	29168	32304	cyd565	No indel					1
HmelOR15p	HE670558	103473	98777	cyd553	No indel
HmelOR15p	HE670558	103473	98777	cyd560	No indel
HmelOR15p	HE670558	103473	98777	cyd564	No indel
HmelOR15p	HE670558	103473	98777	cyd565	No indel					1
HmelOR20	HE671647	184259	182075	cyd553	No indel
HmelOR20	HE671647	184259	182075	cyd560	No indel
HmelOR20	HE671647	184259	182075	cyd564	No indel
HmelOR20	HE671647	184259	182075	cyd565	No indel					1
HmelOR24	HE671270	17241	8379	cyd553	No indel
HmelOR24	HE671270	17241	8379	cyd560	No indel
HmelOR24	HE671270	17241	8379	cyd564	No indel
HmelOR24	HE671270	17241	8379	cyd565	No indel						*Excluded because of deletion in reference genome
HmelOR30	HE670348	89211	92482	cyd553	duplication	2.4728	88801	94500
HmelOR30	HE670348	89211	92482	cyd560	duplication	2.38027	80801	94700
HmelOR30	HE670348	89211	92482	cyd564	duplication	4.13711	88801	96600
HmelOR30	HE670348	89211	92482	cyd565	duplication	2.98857	88801	96600	1
HmelOR31	HE671117	9700	6799	cyd553	No indel
HmelOR31	HE671117	9700	6799	cyd560	No indel
HmelOR31	HE671117	9700	6799	cyd564	No indel
HmelOR31	HE671117	9700	6799	cyd565	No indel					1
HmelOR33	HE671545	4716	3172	cyd553	No indel
HmelOR33	HE671545	4716	3172	cyd560	No indel
HmelOR33	HE671545	4716	3172	cyd564	No indel
HmelOR33	HE671545	4716	3172	cyd565	No indel					1
HmelOR34	HE671607	36026	39203	cyd553	No indel
HmelOR34	HE671607	36026	39203	cyd560	No indel
HmelOR34	HE671607	36026	39203	cyd564	No indel
HmelOR34	HE671607	36026	39203	cyd565	No indel					1
HmelOR35	HE671607	41645	39454	cyd553	No indel
HmelOR35	HE671607	41645	39454	cyd560	deletion	0.406493	40001	41900
HmelOR35	HE671607	41645	39454	cyd564	deletion	0.0400426	39801	41900
HmelOR35	HE671607	41645	39454	cyd565	deletion	0.0251283	39801	41900	1
HmelOR36	HE671607	44701	42562	cyd553	No indel
HmelOR36	HE671607	44701	42562	cyd560	No indel
HmelOR36	HE671607	44701	42562	cyd564	No indel
HmelOR36	HE671607	44701	42562	cyd565	No indel					1
HmelOR37	HE671607	47932	45520	cyd553	No indel
HmelOR37	HE671607	47932	45520	cyd560	No indel
HmelOR37	HE671607	47932	45520	cyd564	No indel
HmelOR37	HE671607	47932	45520	cyd565	No indel					1
HmelOR38	HE671607	57733	55411	cyd553	No indel
HmelOR38	HE671607	57733	55411	cyd560	No indel
HmelOR38	HE671607	57733	55411	cyd564	No indel
HmelOR38	HE671607	57733	55411	cyd565	No indel					1
HmelOR39	HE671607	63690	64425	cyd553	No indel
HmelOR39	HE671607	63690	64425	cyd560	No indel
HmelOR39	HE671607	63690	64425	cyd564	No indel
HmelOR39	HE671607	63690	64425	cyd565	deletion	0.381659	58801	65500	1
HmelOR40	HE671607	67574	70279	cyd553	No indel
HmelOR40	HE671607	67574	70279	cyd560	No indel
HmelOR40	HE671607	67574	70279	cyd564	No indel
HmelOR40	HE671607	67574	70279	cyd565	No indel					1
HmelOR45	HE670898	295149	289701	cyd553	No indel
HmelOR45	HE670898	295149	289701	cyd560	No indel
HmelOR45	HE670898	295149	289701	cyd564	No indel
HmelOR45	HE670898	295149	289701	cyd565	No indel					1
HmelOR46	HE670898	319228	297864	cyd553	deletion	0.275563	296201	302800
HmelOR46	HE670898	319228	297864	cyd560	deletion	0.214428	297701	302800
HmelOR46	HE670898	319228	297864	cyd564	No indel
HmelOR46	HE670898	319228	297864	cyd565	No indel				1
HmelOR48	sch7180001241281	187	4788	cyd553	No indel
HmelOR48	sch7180001241281	187	4788	cyd560	No indel
HmelOR48	sch7180001241281	187	4788	cyd564	No indel
HmelOR48	sch7180001241281	187	4788	cyd565	No indel					1
HmelOR51	HE671466	294368	291244	cyd553	No indel
HmelOR51	HE671466	294368	291244	cyd560	No indel
HmelOR51	HE671466	294368	291244	cyd564	No indel
HmelOR51	HE671466	294368	291244	cyd565	No indel					1
HmelOR55	HE667780	1298904	1301586	cyd553	No indel
HmelOR55	HE667780	1298904	1301586	cyd560	No indel
HmelOR55	HE667780	1298904	1301586	cyd564	No indel
HmelOR55	HE667780	1298904	1301586	cyd565	No indel					1
HmelOR58	HE672058	34281	36647	cyd553	No indel
HmelOR58	HE672058	34281	36647	cyd560	No indel
HmelOR58	HE672058	34281	36647	cyd564	No indel
HmelOR58	HE672058	34281	36647	cyd565	No indel					1
HmelOR59	HE672058	37975	38783	cyd553	No indel
HmelOR59	HE672058	37975	38783	cyd560	No indel
HmelOR59	HE672058	37975	38783	cyd564	No indel
HmelOR59	HE672058	37975	38783	cyd565	No indel					1
HmelOR62	HE672053	806	4568	cyd553	No indel
HmelOR62	HE672053	806	4568	cyd560	No indel
HmelOR62	HE672053	806	4568	cyd564	No indel
HmelOR62	HE672053	806	4568	cyd565	No indel					1
HmelOR63	HE672051	401360	406207	cyd553	No indel
HmelOR63	HE672051	401360	406207	cyd560	No indel
HmelOR63	HE672051	401360	406207	cyd564	No indel
HmelOR63	HE672051	401360	406207	cyd565	No indel					1
HmelOR64	HE672051	395489	400747	cyd553	No indel
HmelOR64	HE672051	395489	400747	cyd560	No indel
HmelOR64	HE672051	395489	400747	cyd564	No indel
HmelOR64	HE672051	395489	400747	cyd565	No indel					1
HmelOR65	HE671530	6886	3863	cyd553	No indel
HmelOR65	HE671530	6886	3863	cyd560	No indel
HmelOR65	HE671530	6886	3863	cyd564	No indel
HmelOR65	HE671530	6886	3863	cyd565	No indel					1
HmelOR68	sch7180001250336	29811	37044	cyd553	No indel
HmelOR68	sch7180001250336	29811	37044	cyd560	No indel
HmelOR68	sch7180001250336	29811	37044	cyd564	No indel
HmelOR68	sch7180001250336	29811	37044	cyd565	No indel					1
									6	25
